# Supplementary material for: Dengue virus infection and pregnancy outcomes during the 2017 outbreak in Ouagadougou, Burkina Faso: A retrospective cohort study
Source: PLoS One. 2020 Sep 4;15(9):e0238431. doi: 10.1371/journal.pone.0238431 (PMC7473539; doi:10.1371/journal.pone.0238431)
Supplement: S1 File — (XLS) [file pone.0238431.s001.xls]

## Sheet: Dengue Database
id	centre	ip	age	agegro	typegro	profes	marital	sect	scolar	hospi	dengue	malaria	infur	vih	infgen	hta	preclam	eclam	drepa	diabete	syndinf	menavort	avort	map	accoupre	accouhem	mfiu	cesar	dcd	issue3	agegp	profesgp	arrdt	hospigp
160	SCHIPHRA	TD	18	premier trimestre	Simple	Menagere		17		1	No	1	0	0	0	0	0	0	0	0	0	0	0	0	0	0	0	0	0	Issue favorable	16 - 25	Menagere	4	1 - 5
283	CHUYO	BF	19	deuxieme trimestre	Simple	Menagere	Marie			8	Yes	0	0	0	0	0	0	0	0	0	0	0	0	0	0	0	0	0	0	Issue favorable	16 - 25	Menagere		6 - 10
42	HNBC	RA	25	deuxieme trimestre	Simple	Eleve/Etudiante	Marie	42	tertiaire	5	No	1	0	0	0	0	0	0	0	0	0	0	0	0	0	0	0	0	0	Issue favorable	16 - 25	Eleve/Etudiant	10	1 - 5
232	HOSCO	KR	19	troisieme trimestre	Simple	Menagere	Non marie	42		4	No	0	0	0	0	0	0	0	0	0	1	0	0	1	0	0	0	0	0	Issue defavorable	16 - 25	Menagere	10	1 - 5
73	HDB	OP	25	premier trimestre	Simple		Non marie	42		5	Yes	0	0	0	0	0	0	0	0	0	0	0	0	0	0	0	0	0	0	Issue favorable	16 - 25		10	1 - 5
302	CHUYO	OA1	17	deuxieme trimestre	Simple	Menagere	Marie	41		4	Yes	0	0	0	0	0	0	0	0	0	0	0	0	0	0	0	0	0	0	Issue favorable	16 - 25	Menagere	10	1 - 5
189	SCHIPHRA	NA	24	troisieme trimestre	Simple	Eleve/Etudiante	Marie	23	tertiaire	3	No	1	0	0	0	0	0	0	0	0	0	0	0	0	0	0	0	0	0	Issue favorable	16 - 25	Eleve/Etudiant	5	1 - 5
402	CMA PAUL VI	PA	25	troisieme trimestre	Simple	Commerçante	Marie	14		4	Yes	0	0	0	0	0	0	0	0	0	0	0	0	0	0	0	0	0	0	Issue favorable	16 - 25	Salaries du prive	3	1 - 5
296	CHUYO	RM	22	deuxieme trimestre	Simple	Menagere	Marie	9		6	Yes	1	0	0	0	0	0	0	0	0	0	0	0	0	0	0	0	0	0	Issue favorable	16 - 25	Menagere	2	6 - 10
239	HOSCO	TP	20	troisieme trimestre	Simple	Eleve/Etudiante	Non marie	10		4	No	0	0	0	0	0	0	0	0	0	1	0	0	1	0	0	0	0	0	Issue defavorable	16 - 25	Eleve/Etudiant	2	1 - 5
238	HOSCO	NN	24	deuxieme trimestre	Simple	Employe du prive	Non marie	43		3	No	0	0	0	0	0	0	0	0	0	1	1	0	0	0	0	0	0	0	Issue defavorable	16 - 25	Salaries du prive	10	1 - 5
228	HOSCO	MB	25	premier trimestre	Simple	Commerçante	Non marie	47		3	No	0	0	0	0	0	0	0	0	0	1	0	1	0	0	0	0	0	0	Issue defavorable	16 - 25	Salaries du prive	11	1 - 5
137	SCHIPHRA	TA	23	premier trimestre	Simple			11		2	No	1	0	0	0	0	0	0	0	0	0	0	0	0	0	0	0	0	0	Issue favorable	16 - 25		2	1 - 5
193	SCHIPHRA	OL	24	deuxieme trimestre	Simple	Cadre moyen de l'etat	Marie	16	secondaire	2	No	1	0	0	0	0	0	0	0	0	0	0	0	0	0	0	0	0	0	Issue favorable	16 - 25	Salaries du public	3	1 - 5
36	HNBC	CS	25	troisieme trimestre	Simple	Eleve/Etudiante	Marie	16	tertiaire	3	No	0	0	0	0	0	0	0	0	0	1	0	0	0	1	0	0	0	0	Issue defavorable	16 - 25	Eleve/Etudiant	3	1 - 5
199	SCHIPHRA	SS	23	second trimester				19		1	No	0	0	0	0	0	0	0	0	0	1	0	0	0	0	0	0	0	0	Issue favorable	16 - 25		4	1 - 5
48	HDB	KN	23	troisieme trimestre	Simple	Menagere	Marie			5	No	0	1	0	0	0	0	0	0	0	0	0	0	0	0	0	0	0	0	Issue favorable	16 - 25	Menagere		1 - 5
341	CMA PAUL VI	TF	23	troisieme trimestre	Simple	Menagere	Marie	16		2	No	1	0	0	0	0	0	0	0	0	0	0	0	0	0	0	0	0	0	Issue favorable	16 - 25	Menagere	3	1 - 5
181	SCHIPHRA	DR	20	troisieme trimestre	Simple	Menagere	Non marie	17		2	Yes	0	0	0	0	0	0	0	0	0	0	0	0	0	0	0	0	0	0	Issue favorable	16 - 25	Menagere	4	1 - 5
184	SCHIPHRA	OA	19	troisieme trimestre	Simple	Menagere	Non marie	25	non scolarise	4	No	1	0	0	0	0	0	0	0	0	0	0	0	0	0	0	0	0	0	Issue favorable	16 - 25	Menagere	6	1 - 5
46	HDB	KS	21	premier trimestre	Simple		Non marie	42		2	No	0	0	0	0	0	0	0	0	0	1	0	0	0	0	0	0	0	0	Issue favorable	16 - 25		10	1 - 5
326	CHUYO	SA	17	troisieme trimestre	Simple	Menagere	Marie	26		5	No	1	0	0	0	0	0	0	0	0	0	0	0	0	0	1	0	0	0	Issue defavorable	16 - 25	Menagere	6	1 - 5
69	HDB	CA	18	troisieme trimestre	Simple	Menagere	Marie			3	No	1	0	0	0	0	0	0	0	0	0	0	0	0	0	0	0	0	0	Issue favorable	16 - 25	Menagere		1 - 5
152	SCHIPHRA	TJ	24	troisieme trimestre	Simple	Eleve/Etudiante	Non marie		tertiaire	1	No	1	0	0	0	0	0	0	0	0	0	0	0	0	0	0	0	0	0	Issue favorable	16 - 25	Eleve/Etudiant		1 - 5
118	SCHIPHRA	KS	22	premier trimestre	Simple	Eleve/Etudiante		39	secondaire	1	No	1	0	0	0	0	0	0	0	0	0	0	0	0	0	0	0	0	0	Issue favorable	16 - 25	Eleve/Etudiant	9	1 - 5
249	HOSCO	SR	24	troisieme trimestre	Simple	Commerçante	Marie	14		3	No	1	0	0	0	0	0	0	0	0	0	0	0	0	0	0	0	0	0	Issue favorable	16 - 25	Salaries du prive	3	1 - 5
58	HDB	KF	19	deuxieme trimestre	Simple	Menagere	Marie	29		2	No	1	0	0	0	0	0	0	0	0	0	0	0	0	0	0	0	0	0	Issue favorable	16 - 25	Menagere	6	1 - 5
270	HOSCO	CH	21	premier trimestre	Simple	Menagere	Non marie	11		1	No	0	0	0	0	0	0	0	0	0	1	0	1	0	0	0	0	0	0	Issue defavorable	16 - 25	Menagere	2	1 - 5
39	HNBC	SD	21	premier trimestre	Simple	Employe du prive	Non marie	38	primaire	2	No	0	0	0	0	0	0	0	0	0	1	0	1	0	0	0	1	0	0	Issue defavorable	16 - 25	Salaries du prive	9	1 - 5
363	CMA PAUL VI	CD	21	troisieme trimestre	Simple			38		2	No	0	0	0	0	0	0	0	0	0	1	0	0	1	0	0	0	0	0	Issue defavorable	16 - 25		9	1 - 5
388	CMA PAUL VI	RM	24	premier trimestre	Simple	Cadre moyen de l'etat	Marie	37	secondaire	3	No	0	0	0	0	0	0	0	0	0	1	0	0	0	0	0	0	0	0	Issue favorable	16 - 25	Salaries du public	9	1 - 5
410	CHUYO	OD	19	troisieme trimestre	Simple	Menagere	Marie			11	Yes	0	0	0	0	0	0	0	0	0	0	0	0	0	0	0	0	0	0	Issue favorable	16 - 25	Menagere		11 - 15
285	CHUYO	BK	21	premier trimestre	Simple	Eleve/Etudiante	Marie	17	tertiaire	6	Yes	0	0	0	0	0	0	0	0	0	0	0	0	0	0	0	0	0	0	Issue favorable	16 - 25	Eleve/Etudiant	4	6 - 10
343	CMA PAUL VI	KS	23	deuxieme trimestre	Simple			16		3	No	0	0	0	0	0	0	0	0	0	1	0	0	0	0	0	0	0	0	Issue favorable	16 - 25		3	1 - 5
342	CMA PAUL VI	TR	23	troisieme trimestre	Simple			16		2	Yes	0	0	0	0	0	0	0	0	0	0	0	0	0	0	0	0	0	0	Issue favorable	16 - 25		3	1 - 5
383	CMA PAUL VI	SD	24	troisieme trimestre	Simple			22		4	No	0	0	0	0	0	0	0	0	0	1	0	0	0	0	0	0	0	0	Issue favorable	16 - 25		5	1 - 5
330	CMA PAUL VI	OB	24	deuxieme trimestre	Simple			38		2	No	1	0	0	0	0	0	0	0	0	0	0	0	0	0	0	0	0	0	Issue favorable	16 - 25		9	1 - 5
240	HOSCO	SA	23	second trimester	Multiple	Menagere	Marie	14		2	No	0	0	0	0	0	0	0	0	0	1	0	0	0	1	0	0	0	0	Issue defavorable	16 - 25	Menagere	3	1 - 5
310	CHUYO	TE	22	troisieme trimestre	Simple	Menagere	Marie	19		8	Yes	0	0	0	0	0	0	0	0	0	0	0	0	1	1	0	0	1	0	Issue defavorable	16 - 25	Menagere	4	6 - 10
112	SCHIPHRA	KF	25	deuxieme trimestre	Simple	Menagere	Marie	19		2	No	1	0	0	0	0	0	0	0	0	0	0	0	0	0	0	0	0	0	Issue favorable	16 - 25	Menagere	4	1 - 5
89	HDB	SN	20		Simple		Non marie	17		4	No	0	0	0	0	0	0	0	0	0	1	0	0	0	0	0	0	0	0	Issue favorable	16 - 25		4	1 - 5
328	CHUYO	PR	19	troisieme trimestre	Simple	Eleve/Etudiante	Marie		secondaire	5	No	1	0	0	0	1	0	0	0	0	0	0	0	0	0	0	0	1	0	Issue defavorable	16 - 25	Eleve/Etudiant		1 - 5
134	SCHIPHRA	SS	17			Menagere		44			No	0	0	0	0	0	0	0	0	0	1	0	0	0	0	0	0	0	0	Issue favorable	16 - 25	Menagere	10
376	CMA PAUL VI	SS	19	deuxieme trimestre	Simple		Non marie	22		3	No	0	0	0	0	0	0	0	0	0	1	0	0	1	0	0	0	0	0	Issue defavorable	16 - 25		5	1 - 5
337	CMA PAUL VI	SM	19	first trimester			Non marie			2	Yes	1	0	0	0	0	0	0	0	0	0	0	0	0	0	0	0	0	0	Issue favorable	16 - 25			1 - 5
212	SCHIPHRA	SS	18	deuxieme trimestre	Simple			17			No	0	0	0	0	0	0	0	0	0	1	0	0	0	0	0	0	0	0	Issue favorable	16 - 25		4
8	HNBC	OBM	25	troisieme trimestre	Simple	Commerçante	Non marie	50	primaire	6	No	0	0	0	0	0	0	0	0	0	1	0	0	0	0	0	0	1	0	Issue defavorable	16 - 25	Salaries du prive	11	6 - 10
277	HOSCO	DA	25		Simple	Eleve/Etudiante	Marie	3	tertiaire	3	No	1	0	0	0	0	0	0	0	0	0	0	0	0	0	0	0	0	0	Issue favorable	16 - 25	Eleve/Etudiant	1	1 - 5
107	SCHIPHRA	TM	20		Simple	Eleve/Etudiante	Marie	19	secondaire	1	No	1	0	0	0	0	0	0	0	0	0	0	0	0	0	0	0	0	0	Issue favorable	16 - 25	Eleve/Etudiant	4	1 - 5
407	CHUYO	MK	17	deuxieme trimestre	Simple	Menagere	Marie			18	Yes	0	0	0	0	0	0	0	0	0	0	0	0	0	0	0	0	0	0	Issue favorable	16 - 25	Menagere		16 - 22
93	HDB	PA	24	premier trimestre	Simple		Non marie	15		3	Yes	1	0	0	0	0	0	0	0	0	0	0	0	0	0	0	0	0	0	Issue favorable	16 - 25		3	1 - 5
205	SCHIPHRA	ZA	25	troisieme trimestre	Simple		Marie			1	No	1	0	0	0	0	0	0	0	0	0	0	0	0	0	0	0	0	0	Issue favorable	16 - 25			1 - 5
99	HDB	YA	23	premier trimestre	Simple		Marie	45		7	Yes	0	0	0	0	0	0	0	0	0	0	0	0	0	0	0	0	0	0	Issue favorable	16 - 25		10	6 - 10
102	HDB	KF	19	premier trimestre	Simple			15			No	0	0	0	0	0	0	0	0	0	1	1	0	0	0	0	0	0	0	Issue defavorable	16 - 25		3
164	SCHIPHRA	CA	18	troisieme trimestre	Simple	Menagere	Marie	19		1	No	0	0	0	0	0	0	0	0	0	1	0	0	0	0	0	0	0	0	Issue favorable	16 - 25	Menagere	4	1 - 5
354	CMA PAUL VI	RA	25	deuxieme trimestre	Simple			38		3	No	0	0	0	1	0	0	0	0	0	0	0	0	0	0	0	0	0	0	Issue favorable	16 - 25		9	1 - 5
416	CHUYO	BK	21	premier trimestre	Simple	Eleve/Etudiante	Marie			6	Yes	0	0	0	0	0	0	0	0	0	0	0	0	0	0	0	0	0	0	Issue favorable	16 - 25	Eleve/Etudiant		6 - 10
52	HDB	OM	25	deuxieme trimestre	Simple	Cadre moyen de l'etat	Marie	50	secondaire	3	Yes	0	0	0	0	0	0	0	0	0	0	0	0	0	0	0	0	0	0	Issue favorable	16 - 25	Salaries du public	11	1 - 5
293	CHUYO	OD	19	troisieme trimestre	Simple	Menagere	Marie			10	Yes	0	0	0	0	0	0	0	0	0	0	0	0	0	0	0	0	0	0	Issue favorable	16 - 25	Menagere		6 - 10
304	CHUYO	SA	25	deuxieme trimestre	Simple	Employe du prive	Marie	37		7	Yes	1	0	0	0	0	0	0	0	0	0	1	0	0	0	0	0	0	0	Issue defavorable	16 - 25	Salaries du prive	9	6 - 10
346	CMA PAUL VI	DO	23	deuxieme trimestre	Simple					3	Yes	0	0	0	0	0	0	0	0	0	0	0	0	0	0	0	0	0	0	Issue favorable	16 - 25			1 - 5
158	SCHIPHRA	KA	23	troisieme trimestre	Simple	Menagere	Non marie	18		2	Yes	1	0	0	0	0	0	0	0	0	0	0	0	0	0	0	0	0	0	Issue favorable	16 - 25	Menagere	4	1 - 5
384	CMA PAUL VI	FB	22	troisieme trimestre	Simple	Menagere	Marie	38		3	No	0	0	0	0	0	0	0	0	0	1	0	0	0	0	0	0	0	0	Issue favorable	16 - 25	Menagere	9	1 - 5
266	HOSCO	DL	18	premier trimestre	Simple	Menagere	Marie	27		3	No	1	0	0	0	0	0	0	0	0	0	0	0	0	0	0	0	0	0	Issue favorable	16 - 25	Menagere	6	1 - 5
251	HOSCO	MO	23	troisieme trimestre	Simple	Menagere	Marie	30		2	No	1	0	0	0	0	0	0	0	0	0	0	0	0	0	0	0	0	0	Issue favorable	16 - 25	Menagere	7	1 - 5
312	CHUYO	OM	23	troisieme trimestre	Simple	Menagere	Marie	49		5	Yes	1	0	0	0	0	0	0	0	0	0	0	0	1	0	0	0	0	0	Issue defavorable	16 - 25	Menagere	11	1 - 5
262	HOSCO	IF	20	premier trimestre	Simple	Eleve/Etudiante	Non marie	14	tertiaire	3	No	0	0	0	0	0	0	0	0	0	1	0	0	0	0	0	0	0	0	Issue favorable	16 - 25	Eleve/Etudiant	3	1 - 5
225	HOSCO	DK	25	troisieme trimestre	Simple	Menagere	Marie	30		1	No	0	0	0	0	0	0	0	0	0	1	0	0	0	0	0	0	0	0	Issue favorable	16 - 25	Menagere	7	1 - 5
300	CHUYO	OO	25	troisieme trimestre	Simple	Commerçante	Marie	38	secondaire	22	Yes	0	0	0	0	0	0	0	0	0	0	0	0	0	0	0	0	0	0	Issue favorable	16 - 25	Salaries du prive	9	16 - 22
170	SCHIPHRA	OS	24	troisieme trimestre	Simple	Menagere		18		2	Yes	0	0	0	0	0	0	0	0	0	0	0	0	0	0	0	0	0	0	Issue favorable	16 - 25	Menagere	4	1 - 5
387	CMA PAUL VI	SA	22	premier trimestre	Simple	Menagere	Marie	16		3	No	0	0	0	0	0	0	0	0	0	1	0	0	0	0	0	0	0	0	Issue favorable	16 - 25	Menagere	3	1 - 5
417	CHUYO	SA	18	deuxieme trimestre	Simple	Eleve/Etudiante	Non marie			2	Yes	0	0	0	0	0	0	0	0	0	0	0	0	0	0	0	0	0	1	Issue defavorable	16 - 25	Eleve/Etudiant		1 - 5
272	HOSCO	ZA	18	troisieme trimestre	Simple	Eleve/Etudiante	Non marie	42	secondaire	3	No	1	0	0	0	0	0	0	0	0	0	0	0	0	0	0	0	0	0	Issue favorable	16 - 25	Eleve/Etudiant	10	1 - 5
209	SCHIPHRA	NR	17	deuxieme trimestre	Simple		Non marie	17		1	No	0	0	0	0	0	0	0	0	0	1	0	0	0	0	0	0	0	0	Issue favorable	16 - 25		4	1 - 5
382	CMA PAUL VI	NL	18	troisieme trimestre	Simple	Eleve/Etudiante	Non marie	16	secondaire	2	No	1	0	0	0	0	0	0	0	0	0	0	0	0	0	0	0	0	0	Issue favorable	16 - 25	Eleve/Etudiant	3	1 - 5
113	SCHIPHRA	OM	18	troisieme trimestre	Simple			17		2	No	1	0	0	0	0	0	0	0	0	0	0	0	0	0	0	0	0	0	Issue favorable	16 - 25		4	1 - 5
359	CMA PAUL VI	KS	19	troisieme trimestre	Simple					4	No	1	0	0	0	0	0	0	0	0	0	0	0	0	0	0	0	0	0	Issue favorable	16 - 25			1 - 5
66	HDB	WA	21	premier trimestre	Simple	Menagere	Marie	42	non scolarise	4	Yes	0	0	0	0	0	0	0	0	0	0	0	0	0	0	0	0	0	0	Issue favorable	16 - 25	Menagere	10	1 - 5
299	CHUYO	BZ	23	deuxieme trimestre	Simple	Commerçante	Marie	38	secondaire	5	Yes	0	0	0	0	0	0	0	0	0	0	0	0	0	0	0	0	0	0	Issue favorable	16 - 25	Salaries du prive	9	1 - 5
259	HOSCO	MS	24	troisieme trimestre	Simple	Employe du prive	Non marie	51		2	No	1	0	0	0	0	0	0	0	0	0	0	0	0	0	0	0	0	0	Issue favorable	16 - 25	Salaries du prive	11	1 - 5
83	HDB	MZ	18	troisieme trimestre	Simple		Non marie			4	No	1	0	0	0	0	0	0	0	0	0	0	0	0	0	0	0	0	0	Issue favorable	16 - 25			1 - 5
136	SCHIPHRA	IN	22	troisieme trimestre	Simple	Menagere	Marie	12		2	No	1	0	0	0	0	0	0	0	0	0	0	0	0	0	0	0	0	0	Issue favorable	16 - 25	Menagere	3	1 - 5
380	CMA PAUL VI	OR	21	deuxieme trimestre	Simple	Menagere	Marie	22		3	No	0	0	0	0	0	0	0	0	0	1	0	0	0	0	0	0	0	0	Issue favorable	16 - 25	Menagere	5	1 - 5
308	CHUYO	OE	21	troisieme trimestre	Simple	Menagere	Marie	38		8	Yes	0	0	0	0	0	0	0	0	0	0	0	0	0	0	0	0	0	0	Issue favorable	16 - 25	Menagere	9	6 - 10
77	HDB	AA	25	deuxieme trimestre	Simple	Menagere	Marie	47		2	No	0	0	0	0	0	0	0	0	0	1	0	0	0	1	0	0	0	0	Issue defavorable	16 - 25	Menagere	11	1 - 5
344	CMA PAUL VI	RT	19	deuxieme trimestre	Simple			22		1	No	1	0	0	0	0	0	0	0	0	0	0	0	0	0	0	0	0	0	Issue favorable	16 - 25		5	1 - 5
334	CMA PAUL VI	TR	20	deuxieme trimestre	Simple	Menagere		22		2	No	1	0	0	0	0	0	0	0	0	0	0	0	0	0	0	0	0	0	Issue favorable	16 - 25	Menagere	5	1 - 5
294	CHUYO	SJ	20	deuxieme trimestre	Simple	Eleve/Etudiante	Marie		tertiaire	4	Yes	0	0	0	0	0	0	0	0	0	0	0	0	0	0	0	0	0	0	Issue favorable	16 - 25	Eleve/Etudiant		1 - 5
412	CHUYO	OM	23	troisieme trimestre	Simple	Menagere	Marie			5	Yes	1	0	0	0	0	0	0	0	0	0	0	0	0	0	0	0	0	0	Issue favorable	16 - 25	Menagere		1 - 5
28	HNBC	NS	22	premier trimestre	Simple	Menagere	Marie			1	No	0	0	0	0	0	0	0	0	0	1	0	1	0	0	0	0	0	0	Issue defavorable	16 - 25	Menagere		1 - 5
268	HOSCO	YP	25	deuxieme trimestre	Simple	Eleve/Etudiante	Marie	51	tertiaire	3	No	1	0	0	0	0	0	0	0	0	0	0	0	0	0	0	0	0	0	Issue favorable	16 - 25	Eleve/Etudiant	11	1 - 5
117	SCHIPHRA	DA	19	troisieme trimestre	Simple	Menagere	Non marie	12		3	No	1	0	0	0	0	0	0	0	0	0	0	0	0	0	0	0	0	0	Issue favorable	16 - 25	Menagere	3	1 - 5
116	SCHIPHRA	BA	21	premier trimestre	Simple	Cadre moyen de l'etat		23	secondaire	1	No	1	0	0	0	0	0	0	0	0	0	0	0	0	0	0	0	0	0	Issue favorable	16 - 25	Salaries du public	5	1 - 5
280	HOSCO	OF	22	premier trimestre	Simple	Eleve/Etudiante	Marie	29	secondaire	3	No	1	0	0	0	0	0	0	0	0	0	0	0	0	0	0	0	0	0	Issue favorable	16 - 25	Eleve/Etudiant	6	1 - 5
281	HOSCO	KM	25	troisieme trimestre	Simple	Eleve/Etudiante	Marie	44	tertiaire	2	No	0	0	0	0	0	0	0	0	0	1	0	0	0	0	0	0	0	0	Issue favorable	16 - 25	Eleve/Etudiant	10	1 - 5
224	HOSCO	BA	22	troisieme trimestre	Simple	Eleve/Etudiante	Non marie	28	secondaire	3	No	1	0	0	0	0	0	0	0	0	0	0	0	0	0	0	0	0	0	Issue favorable	16 - 25	Eleve/Etudiant	6	1 - 5
126	SCHIPHRA	SA	24					17			Yes	0	0	0	0	0	0	0	0	0	0	0	0	0	0	0	0	0	0	Issue favorable	16 - 25		4
159	SCHIPHRA	OM	23	deuxieme trimestre	Simple	Menagere		17		1	No	0	0	0	0	0	0	0	0	0	1	0	0	0	0	0	0	0	0	Issue favorable	16 - 25	Menagere	4	1 - 5
142	SCHIPHRA	BT	19	premier trimestre	Simple	Menagere		17		3	Yes	0	0	0	0	0	0	0	0	0	0	0	0	0	0	0	0	0	0	Issue favorable	16 - 25	Menagere	4	1 - 5
124	SCHIPHRA	BA	20	troisieme trimestre	Simple	Eleve/Etudiante	Marie	19	secondaire	4	Yes	0	0	0	0	0	0	0	0	0	0	0	0	0	0	0	0	0	0	Issue favorable	16 - 25	Eleve/Etudiant	4	1 - 5
47	HDB	KG	25	troisieme trimestre	Simple	Menagere	Marie	51	non scolarise	15	Yes	0	0	0	0	0	0	0	1	0	0	0	0	0	0	0	1	0	0	Issue defavorable	16 - 25	Menagere	11	11 - 15
256	HOSCO	DM	23	deuxieme trimestre	Simple	Employe du prive	Marie	51		3	No	1	0	0	0	0	0	0	0	0	0	0	0	0	0	0	0	0	0	Issue favorable	16 - 25	Salaries du prive	11	1 - 5
374	CMA PAUL VI	CC	25	premier trimestre	Simple	Menagere	Marie	21		4	No	0	1	0	0	0	0	0	0	0	0	0	1	0	0	0	0	0	0	Issue defavorable	16 - 25	Menagere	5	1 - 5
381	CMA PAUL VI	KM	25	premier trimestre	Simple			40		3	No	0	0	0	0	0	0	0	0	0	1	0	0	0	0	0	0	0	0	Issue favorable	16 - 25		9	1 - 5
385	CMA PAUL VI	ZK	22	premier trimestre	Simple	Menagere	Marie	14		3	No	0	0	0	0	0	0	0	0	0	1	0	0	0	0	0	0	0	0	Issue favorable	16 - 25	Menagere	3	1 - 5
286	CHUYO	OD	25	premier trimestre	Simple	Cadre superieur de l'etat	Marie	42	tertiaire	10	Yes	0	0	0	0	0	0	0	0	0	0	0	0	0	0	0	0	0	0	Issue favorable	16 - 25	Salaries du public	10	6 - 10
236	HOSCO	OE	21	deuxieme trimestre	Simple	Eleve/Etudiante	Non marie	24	secondaire	1	No	0	0	0	0	0	0	0	0	0	1	0	1	0	0	0	0	0	0	Issue defavorable	16 - 25	Eleve/Etudiant	5	1 - 5
182	SCHIPHRA	OS	24		Simple	Menagere	Marie	14		1	Yes	0	0	0	0	0	0	0	0	0	0	0	0	0	0	0	0	0	0	Issue favorable	16 - 25	Menagere	3	1 - 5
369	CMA PAUL VI	OJ	20	troisieme trimestre	Simple	Menagere	Marie	22		3	No	1	0	0	0	0	0	0	0	0	0	0	0	0	0	0	0	0	0	Issue favorable	16 - 25	Menagere	5	1 - 5
336	CMA PAUL VI	OZ	20	premier trimestre	Simple			35		4	Yes	1	0	0	0	0	0	0	0	0	0	0	0	0	0	0	0	0	0	Issue favorable	16 - 25		8	1 - 5
63	HDB	OA	18	troisieme trimestre	Simple	Eleve/Etudiante	Marie		secondaire	2	Yes	0	0	0	0	0	0	0	0	0	0	0	0	0	0	0	0	0	0	Issue favorable	16 - 25	Eleve/Etudiant		1 - 5
171	SCHIPHRA	LI	25	deuxieme trimestre	Simple	Cadre superieur de l'etat	Non marie		secondaire	3	Yes	0	0	0	0	0	0	0	0	0	0	0	0	0	0	0	0	0	0	Issue favorable	16 - 25	Salaries du public		1 - 5
247	HOSCO	IN	23	troisieme trimestre	Simple	Eleve/Etudiante	Non marie	29	secondaire	2	No	1	0	0	0	0	0	0	0	0	0	0	0	0	0	0	0	0	0	Issue favorable	16 - 25	Eleve/Etudiant	6	1 - 5
72	HDB	OS	21	deuxieme trimestre	Simple	Menagere	Marie			1	Yes	0	0	0	0	0	0	0	0	0	0	0	0	0	0	0	0	0	0	Issue favorable	16 - 25	Menagere		1 - 5
101	HDB	SK	22	troisieme trimestre	Simple	Menagere		2		5	Yes	0	0	0	0	0	0	0	0	0	0	0	0	0	0	0	0	0	0	Issue favorable	16 - 25	Menagere	1	1 - 5
335	CMA PAUL VI	BS	17	troisieme trimestre	Simple		Non marie	38		2	No	0	0	0	0	0	0	0	0	0	1	0	0	0	0	0	0	0	0	Issue favorable	16 - 25		9	1 - 5
49	HDB	GA	20	deuxieme trimestre	Simple		Non marie	30		6	No	0	0	0	0	0	0	0	0	0	1	0	1	0	0	0	0	0	0	Issue defavorable	16 - 25		7	6 - 10
372	CMA PAUL VI	OA	18	deuxieme trimestre	Simple		Non marie	40		3	No	1	0	0	0	0	0	0	0	0	0	0	0	0	0	0	0	0	0	Issue favorable	16 - 25		9	1 - 5
222	HOSCO	DM	18	deuxieme trimestre	Simple					3	No	1	0	0	0	0	0	0	0	0	0	0	0	0	0	0	0	0	0	Issue favorable	16 - 25			1 - 5
405	CHUYO	SR	19	troisieme trimestre	Simple	Menagere	Marie			3	Yes	1	0	0	0	0	0	0	0	0	0	0	0	0	0	0	1	0	0	Issue defavorable	16 - 25	Menagere		1 - 5
267	HOSCO	MS	21	troisieme trimestre	Simple	Menagere	Non marie	4		2	No	0	0	0	0	0	0	0	0	0	1	0	0	1	0	0	0	0	0	Issue defavorable	16 - 25	Menagere	1	1 - 5
370	CMA PAUL VI	SD	25	premier trimestre	Simple	Menagere	Marie	38		3	No	1	0	0	1	0	0	0	0	0	0	0	0	0	0	0	0	0	0	Issue favorable	16 - 25	Menagere	9	1 - 5
74	HDB	CS	21	deuxieme trimestre	Simple					12	No	1	0	0	0	0	0	0	0	0	0	0	0	0	0	0	0	0	0	Issue favorable	16 - 25			11 - 15
81	HDB	SS	18	troisieme trimestre	Simple	Menagere	Marie	42		3	No	0	0	0	0	0	0	0	0	0	1	0	0	1	0	0	0	0	0	Issue defavorable	16 - 25	Menagere	10	1 - 5
361	CMA PAUL VI	LS	24	premier trimestre	Simple	Eleve/Etudiante		21	secondaire	2	No	1	0	0	0	0	0	0	0	0	0	0	1	0	0	0	0	0	0	Issue defavorable	16 - 25	Eleve/Etudiant	5	1 - 5
271	HOSCO	OA	16	deuxieme trimestre	Simple	Eleve/Etudiante	Non marie	14	secondaire	3	No	0	0	0	0	0	0	0	0	0	1	0	1	0	0	0	0	0	0	Issue defavorable	16 - 25	Eleve/Etudiant	3	1 - 5
13	HNBC	YM	25	troisieme trimestre	Simple	Eleve/Etudiante	Marie	52	tertiaire	4	No	0	0	0	0	1	1	0	0	0	0	0	0	0	0	0	0	0	0	Issue favorable	16 - 25	Eleve/Etudiant	12	1 - 5
121	SCHIPHRA	GF	17	deuxieme trimestre	Simple	Menagere				1	No	1	0	0	0	0	0	0	0	0	0	0	0	0	0	0	0	0	0	Issue favorable	16 - 25	Menagere		1 - 5
98	HDB	KS	20	deuxieme trimestre	Simple			5		6	No	0	1	0	0	0	0	0	0	0	0	0	0	0	0	0	0	0	0	Issue favorable	16 - 25		1	6 - 10
309	CHUYO	BK	17	deuxieme trimestre	Simple	Commerçante	Marie	13		8	Yes	0	0	0	0	0	0	0	0	0	0	1	0	0	0	0	0	0	0	Issue defavorable	16 - 25	Salaries du prive	3	6 - 10
54	HDB	RA	17	troisieme trimestre	Simple	Menagere	Marie		non scolarise	6	Yes	1	0	0	0	0	0	0	0	0	0	0	0	0	0	0	0	0	0	Issue favorable	16 - 25	Menagere		6 - 10
284	CHUYO	NR	20	deuxieme trimestre	Simple	Commerçante	Marie			8	No	1	0	0	0	0	0	0	0	0	0	0	0	0	0	0	1	0	0	Issue defavorable	16 - 25	Salaries du prive		6 - 10
90	HDB	BN	19	deuxieme trimestre	Simple	Menagere	Non marie	42	non scolarise	6	Yes	0	0	0	0	0	0	0	0	0	0	0	0	0	0	0	0	0	0	Issue favorable	16 - 25	Menagere	10	6 - 10
368	CMA PAUL VI	SK	24	troisieme trimestre	Simple			15		3	No	1	0	0	0	0	0	0	0	0	0	0	0	0	0	0	0	0	0	Issue favorable	16 - 25		3	1 - 5
298	CHUYO	SA	18	second trimester		Eleve/Etudiante	Non marie	21	secondaire	1	Yes	0	0	0	0	0	0	0	0	0	0	0	0	0	0	0	0	0	1	Issue defavorable	16 - 25	Eleve/Etudiant	5	1 - 5
135	SCHIPHRA	DF	17	deuxieme trimestre	Simple	Menagere	Non marie	20		1	No	1	0	0	0	0	0	0	0	0	0	0	0	0	0	0	0	0	0	Issue favorable	16 - 25	Menagere	4	1 - 5
145	SCHIPHRA	SE	24	troisieme trimestre	Simple	Menagere		15		4	Yes	0	0	0	0	0	0	0	0	0	0	0	0	0	1	0	0	0	0	Issue defavorable	16 - 25	Menagere	3	1 - 5
50	HDB	CA	19	premier trimestre	Simple	Menagere	Non marie			5	No	0	0	0	0	0	0	0	0	0	1	1	0	0	0	0	0	0	0	Issue defavorable	16 - 25	Menagere		1 - 5
43	HNBC	BN	25	troisieme trimestre	Simple	Menagere	Non marie	30	non scolarise	5	Yes	1	0	0	0	0	0	0	0	0	0	0	0	0	0	0	0	0	0	Issue favorable	16 - 25	Menagere	7	1 - 5
413	CHUYO	KG	21		Simple	Menagere	Marie			2	Yes	1	0	0	0	0	0	0	0	0	0	0	0	0	1	0	0	0	0	Issue defavorable	16 - 25	Menagere		1 - 5
305	CHUYO	SR	19		Simple	Menagere	Marie			1	Yes	1	0	0	0	0	0	0	0	0	0	0	0	0	0	0	1	0	0	Issue defavorable	16 - 25	Menagere		1 - 5
235	HOSCO	CA	19	troisieme trimestre	Simple	Menagere	Marie	30		3	No	1	0	0	0	0	0	0	0	0	0	0	0	0	0	0	0	0	0	Issue favorable	16 - 25	Menagere	7	1 - 5
318	CHUYO	NR	21	troisieme trimestre	Simple	Menagere	Marie			5	No	0	0	0	0	0	0	0	0	0	1	0	0	0	0	0	0	0	0	Issue favorable	16 - 25	Menagere		1 - 5
404	CHUYO	SV	19	troisieme trimestre	Simple	Menagere	Marie			1	Yes	0	0	0	0	0	0	0	0	0	0	0	0	0	0	0	0	0	1	Issue defavorable	16 - 25	Menagere		1 - 5
67	HDB	TM	20	troisieme trimestre	Simple		Non marie	30		4	Yes	1	0	0	0	0	0	0	0	0	0	0	0	0	1	0	0	0	0	Issue defavorable	16 - 25		7	1 - 5
338	CMA PAUL VI	OS	24	premier trimestre	Simple			40		3	No	0	0	0	0	0	0	0	0	0	1	1	0	0	0	0	0	0	0	Issue defavorable	16 - 25		9	1 - 5
95	HDB	SA	20	third trimester		Menagere		30		3	No	0	0	0	0	0	0	0	0	0	1	0	0	0	0	0	0	0	0	Issue favorable	16 - 25	Menagere	7	1 - 5
414	CHUYO	BK	17	premier trimestre	Simple	Commerçante	Marie			8	Yes	0	0	0	0	0	0	0	0	0	0	0	0	0	0	0	0	0	0	Issue favorable	16 - 25	Salaries du prive		6 - 10
317	CHUYO	YS	23	troisieme trimestre	Simple	Menagere	Marie			8	No	0	1	0	0	0	0	0	0	0	0	0	0	1	0	0	0	0	0	Issue defavorable	16 - 25	Menagere		6 - 10
420	CHUYO	DG	18	premier trimestre	Simple	Menagere	Marie			20	Yes	0	0	0	0	0	0	0	0	0	0	0	0	0	0	0	0	0	0	Issue favorable	16 - 25	Menagere		16 - 22
358	CMA PAUL VI	SO	21	troisieme trimestre	Simple	Menagere	Marie	38		2	No	1	0	0	0	0	0	0	0	0	0	0	0	0	0	0	0	0	0	Issue favorable	16 - 25	Menagere	9	1 - 5
419	CHUYO	GJ	20	deuxieme trimestre	Simple	Eleve/Etudiante	Marie			6	Yes	0	0	0	0	0	0	0	0	0	0	0	0	0	0	0	0	0	0	Issue favorable	16 - 25	Eleve/Etudiant		6 - 10
221	HOSCO	CG	24	troisieme trimestre	Simple	Eleve/Etudiante	Non marie	4	secondaire	2	No	1	0	0	0	0	0	0	0	0	0	0	0	0	0	0	0	0	0	Issue favorable	16 - 25	Eleve/Etudiant	1	1 - 5
288	CHUYO	MB	21	troisieme trimestre	Simple	Menagere	Marie	47		9	Yes	0	0	0	0	0	0	0	0	0	0	0	0	0	0	0	0	0	0	Issue favorable	16 - 25	Menagere	11	6 - 10
76	HDB	NS	25	deuxieme trimestre	Simple	Menagere	Marie	51		2	Yes	0	0	0	0	0	0	0	0	0	0	0	0	0	0	0	0	0	0	Issue favorable	16 - 25	Menagere	11	1 - 5
70	HDB	YS	19	troisieme trimestre	Simple		Non marie	47		5	No	0	0	0	0	0	0	0	0	0	1	0	0	0	1	0	0	0	0	Issue defavorable	16 - 25		11	1 - 5
422	CHUYO	RM	22	deuxieme trimestre	Simple	Menagere	Marie			6	Yes	1	0	0	0	0	0	0	0	0	0	0	0	0	0	0	0	0	0	Issue favorable	16 - 25	Menagere		6 - 10
87	HDB	CA	18	premier trimestre	Simple		Non marie	28	non scolarise	19	No	0	0	0	0	0	0	0	0	0	1	0	0	0	0	0	0	0	0	Issue favorable	16 - 25		6	16 - 22
418	CHUYO	OM	18	troisieme trimestre	Simple	Menagere	Marie			6	Yes	1	0	0	0	0	0	0	0	0	0	0	0	0	0	0	0	0	0	Issue favorable	16 - 25	Menagere		6 - 10
109	SCHIPHRA	IK	21	deuxieme trimestre	Simple	Menagere	Marie	18		2	No	1	0	0	0	0	0	0	0	0	0	0	0	0	0	0	0	0	0	Issue favorable	16 - 25	Menagere	4	1 - 5
215	HOSCO	ON	21	deuxieme trimestre	Simple	Eleve/Etudiante	Marie	42	secondaire	1	No	0	0	0	0	0	0	0	0	0	1	0	1	0	0	0	0	0	0	Issue defavorable	16 - 25	Eleve/Etudiant	10	1 - 5
51	HDB	TC	19	troisieme trimestre	Simple		Marie	47		2	No	0	0	0	0	0	0	0	0	0	1	0	0	0	0	0	0	0	0	Issue favorable	16 - 25		11	1 - 5
187	SCHIPHRA	OW	23	second trimester				30		3	No	1	0	0	0	0	0	0	0	0	0	0	0	0	0	0	0	0	0	Issue favorable	16 - 25		7	1 - 5
84	HDB	BM	24	troisieme trimestre	Simple			30		3	No	0	0	0	0	0	0	0	0	0	1	0	0	0	0	0	0	0	0	Issue favorable	16 - 25		7	1 - 5
100	HDB	BA	18	deuxieme trimestre	Simple	Menagere	Non marie	28		3	Yes	0	0	0	0	0	0	0	0	0	0	1	0	0	0	0	0	0	0	Issue defavorable	16 - 25	Menagere	6	1 - 5
85	HDB	GS	20	premier trimestre	Simple	Menagere		51		2	No	0	0	0	0	0	0	0	0	0	1	0	0	0	0	0	0	0	0	Issue favorable	16 - 25	Menagere	11	1 - 5
415	CHUYO	NR	20	deuxieme trimestre	Simple	Commerçante	Marie			8	Yes	1	0	0	0	0	0	0	0	0	0	0	0	0	0	0	0	0	0	Issue favorable	16 - 25	Salaries du prive		6 - 10
78	HDB	SC	20	troisieme trimestre	Simple			28		5	No	0	0	0	0	0	0	0	0	0	1	0	0	0	0	0	0	0	0	Issue favorable	16 - 25		6	1 - 5
141	SCHIPHRA	LA	19	premier trimestre	Simple			25		1	Yes	0	0	0	0	0	0	0	0	0	0	0	0	0	0	0	0	0	0	Issue favorable	16 - 25		6	1 - 5
375	CMA PAUL VI	YP	23	premier trimestre	Simple		Marie	16		3	No	0	0	0	0	0	0	0	0	0	1	0	0	0	0	0	0	0	0	Issue favorable	16 - 25		3	1 - 5
79	HDB	WS	24	premier trimestre	Simple	Employe du prive	Marie	30	secondaire	7	No	0	0	0	0	0	0	0	0	0	1	0	0	0	0	0	0	0	0	Issue favorable	16 - 25	Salaries du prive	7	6 - 10
315	CHUYO	JJ	21	troisieme trimestre	Simple	Employe du prive	Non marie	52		3	No	1	0	0	0	0	0	0	0	0	0	0	0	1	1	0	0	0	0	Issue defavorable	16 - 25	Salaries du prive	12	1 - 5
106	HDB	SC	23	deuxieme trimestre	Simple	Menagere	Non marie	24		2	No	0	0	0	0	0	0	0	0	0	1	1	0	0	0	0	0	0	0	Issue defavorable	16 - 25	Menagere	5	1 - 5
218	HOSCO	GA	22	deuxieme trimestre	Simple	Employe du prive		16		3	No	0	0	0	0	0	0	0	0	0	1	0	1	0	0	0	0	0	0	Issue defavorable	16 - 25	Salaries du prive	3	1 - 5
373	CMA PAUL VI	PK	25	second trimester	Multiple		Marie	22		2	No	1	0	0	0	0	0	0	0	0	0	0	1	0	0	0	0	0	0	Issue defavorable	16 - 25		5	1 - 5
303	CHUYO	SB	19	third trimester		Menagere	Marie			1	Yes	0	0	0	0	0	0	0	0	0	0	0	0	0	0	0	0	0	1	Issue defavorable	16 - 25	Menagere		1 - 5
154	SCHIPHRA	SM	23	troisieme trimestre	Simple	Eleve/Etudiante	Non marie	17	secondaire	3	No	1	0	0	0	0	0	0	0	0	0	0	0	1	0	0	0	0	0	Issue defavorable	16 - 25	Eleve/Etudiant	4	1 - 5
409	CHUYO	MB	21	troisieme trimestre	Simple	Menagere	Marie			10	Yes	0	0	0	0	0	0	0	0	0	0	0	0	0	0	0	0	0	0	Issue favorable	16 - 25	Menagere		6 - 10
148	SCHIPHRA	TA	27		Simple					1	No	1	0	0	0	0	0	0	0	0	0	0	0	0	0	0	0	0	0	Issue favorable	26 - 35			1 - 5
128	SCHIPHRA	TZ	30	troisieme trimestre	Simple	Menagere	Non marie	17		5	Yes	0	0	0	0	0	0	0	0	0	0	0	0	0	1	0	0	0	0	Issue defavorable	26 - 35	Menagere	4	1 - 5
200	SCHIPHRA	DA	28	troisieme trimestre	Simple			25		1	No	0	0	0	0	0	0	0	0	0	1	0	0	0	0	0	0	0	0	Issue favorable	26 - 35		6	1 - 5
191	SCHIPHRA	CA	28	troisieme trimestre	Simple	Commerçante		17		2	No	0	0	0	0	0	0	0	0	0	1	0	0	0	0	0	0	0	0	Issue favorable	26 - 35	Salaries du prive	4	1 - 5
217	HOSCO	BA	26	troisieme trimestre	Simple	Eleve/Etudiante	Marie	4	tertiaire	4	No	0	0	0	0	0	0	0	0	0	1	0	0	1	0	0	0	0	0	Issue defavorable	26 - 35	Eleve/Etudiant	1	1 - 5
178	SCHIPHRA	SR	28	troisieme trimestre	Simple	Commerçante	Non marie	41		1	Yes	0	0	0	0	0	0	0	0	0	0	0	0	0	0	0	0	0	0	Issue favorable	26 - 35	Salaries du prive	10	1 - 5
379	CMA PAUL VI	PS	35	troisieme trimestre	Simple		Marie	37		2	No	0	0	0	0	0	0	0	0	0	1	0	0	1	0	0	0	0	0	Issue defavorable	26 - 35		9	1 - 5
226	HOSCO	BA	31	premier trimestre	Simple	Eleve/Etudiante	Marie		tertiaire	3	No	1	0	0	0	0	0	0	0	0	0	0	0	0	0	0	0	0	0	Issue favorable	26 - 35	Eleve/Etudiant		1 - 5
150	SCHIPHRA	NK	29	deuxieme trimestre	Simple			17		1	No	1	0	0	0	0	0	0	0	0	0	0	0	0	0	0	0	0	0	Issue favorable	26 - 35		4	1 - 5
208	SCHIPHRA	NB	32	deuxieme trimestre	Simple	Employe du prive	Marie	17	tertiaire	2	No	1	0	0	0	0	0	0	0	0	0	0	0	0	0	0	0	0	0	Issue favorable	26 - 35	Salaries du prive	4	1 - 5
276	HOSCO	ME	28	deuxieme trimestre	Simple	Cadre subalterne	Marie	46	secondaire	3	No	1	0	0	0	0	0	0	0	0	0	0	1	0	0	0	0	0	0	Issue defavorable	26 - 35	Salaries du public	11	1 - 5
186	SCHIPHRA	KE	27	troisieme trimestre	Simple	Cadre superieur de l'etat	Marie	40	tertiaire	3	No	0	0	0	0	0	0	0	0	0	1	0	0	0	1	0	0	0	0	Issue defavorable	26 - 35	Salaries du public	9	1 - 5
122	SCHIPHRA	CD	27	deuxieme trimestre	Simple	Menagere		25		1	No	0	0	0	0	0	0	0	0	0	1	0	0	0	0	0	0	0	0	Issue favorable	26 - 35	Menagere	6	1 - 5
131	SCHIPHRA	SA	32	deuxieme trimestre	Simple			19		1	No	1	0	0	0	0	0	0	0	0	0	0	0	0	0	0	0	0	0	Issue favorable	26 - 35		4	1 - 5
94	HDB	BA	34	troisieme trimestre	Simple		Marie	28		5	Yes	0	0	0	0	0	0	0	0	0	0	0	0	0	0	0	0	0	0	Issue favorable	26 - 35		6	1 - 5
110	SCHIPHRA	OA	28	troisieme trimestre	Simple	Cadre moyen de l'etat	Marie	17	secondaire	3	Yes	0	0	0	0	0	0	0	0	0	0	0	0	0	0	0	0	0	0	Issue favorable	26 - 35	Salaries du public	4	1 - 5
190	SCHIPHRA	OA	33		Simple	Menagere	Marie	26	non scolarise	2	No	1	0	0	0	0	0	0	0	0	0	0	0	0	0	0	0	0	0	Issue favorable	26 - 35	Menagere	6	1 - 5
185	SCHIPHRA	DA	29	deuxieme trimestre	Simple	Menagere	Marie	2		1	No	1	0	0	0	0	0	0	0	0	0	0	0	0	0	0	0	0	0	Issue favorable	26 - 35	Menagere	1	1 - 5
175	SCHIPHRA	ZA	31	premier trimestre	Simple	Cadre moyen de l'etat	Marie	14	secondaire	11	Yes	0	0	0	0	0	0	0	0	0	0	0	0	0	0	0	0	0	0	Issue favorable	26 - 35	Salaries du public	3	11 - 15
172	SCHIPHRA	KM	35	troisieme trimestre	Simple	Menagere	Marie	19		1	Yes	0	0	0	0	0	0	0	0	0	0	0	0	0	0	0	0	0	0	Issue favorable	26 - 35	Menagere	4	1 - 5
291	CHUYO	TH	30	troisieme trimestre	Simple	Menagere	Marie	18		7	Yes	1	0	0	0	0	0	0	0	0	0	0	0	0	0	0	0	0	0	Issue favorable	26 - 35	Menagere	4	6 - 10
68	HDB	KD	28	premier trimestre	Simple		Marie	30		4	No	1	0	0	0	0	0	0	0	0	0	0	0	0	0	0	0	0	0	Issue favorable	26 - 35		7	1 - 5
424	HNBC	STB	26	troisieme trimestre	Simple	Eleve/Etudiante	Marie	30	tertiaire	11	Yes	0	0	0	0	0	0	0	0	0	0	0	0	0	0	0	0	1	1	Issue defavorable	26 - 35	Eleve/Etudiant	7	11 - 15
274	HOSCO	CP	33	troisieme trimestre	Simple	Cadre superieur de l'etat	Marie	28	tertiaire	2	No	1	0	0	0	0	0	0	0	0	0	0	0	0	0	0	0	0	0	Issue favorable	26 - 35	Salaries du public	6	1 - 5
61	HDB	KC	29	premier trimestre	Simple		Marie	41		3	No	0	0	0	0	0	0	0	0	0	1	0	1	0	0	0	1	0	0	Issue defavorable	26 - 35		10	1 - 5
176	SCHIPHRA	OA	27	troisieme trimestre	Simple			39		1	Yes	0	0	0	0	0	0	0	0	0	0	0	0	0	0	0	0	0	0	Issue favorable	26 - 35		9	1 - 5
18	HNBC	NE	35	premier trimestre	Simple	Cadre subalterne	Marie	30	tertiaire	4	No	1	0	0	0	0	0	0	0	0	0	0	0	0	0	0	0	0	0	Issue favorable	26 - 35	Salaries du public	7	1 - 5
423	CHUYO	YS	27	troisieme trimestre	Simple	Menagere	Marie			3	Yes	0	0	0	0	0	0	0	0	0	0	0	0	0	0	0	0	0	0	Issue favorable	26 - 35	Menagere		1 - 5
166	SCHIPHRA	GV	34	troisieme trimestre	Simple					2	No	1	0	0	0	0	0	0	0	0	0	0	0	0	0	0	0	0	0	Issue favorable	26 - 35			1 - 5
306	CHUYO	SA	29	premier trimestre	Simple	Cadre subalterne	Marie	24	secondaire	7	Yes	0	0	0	0	0	0	0	0	0	0	0	0	0	0	0	0	0	0	Issue favorable	26 - 35	Salaries du public	5	6 - 10
108	SCHIPHRA	BH	28	deuxieme trimestre	Simple	Commerçante		19		2	No	1	0	0	0	0	0	0	0	0	0	0	0	0	0	0	0	0	0	Issue favorable	26 - 35	Salaries du prive	4	1 - 5
62	HDB	RR	31	premier trimestre	Simple		Non marie	46		2	No	0	0	0	0	0	0	0	0	0	1	0	1	0	0	0	0	0	0	Issue defavorable	26 - 35		11	1 - 5
400	CMA PAUL VI	KA	30	deuxieme trimestre	Simple	Cadre superieur de l'etat	Marie	25	tertiaire	3	No	1	0	0	0	0	0	0	0	0	0	0	0	0	0	0	0	0	0	Issue favorable	26 - 35	Salaries du public	6	1 - 5
301	CHUYO	OS	35	troisieme trimestre	Simple	Commerçante	Marie		secondaire	5	Yes	0	0	0	0	0	0	0	0	0	0	0	0	0	1	0	0	0	0	Issue defavorable	26 - 35	Salaries du prive		1 - 5
295	CHUYO	OL	28	troisieme trimestre	Simple	Cadre moyen de l'etat	Marie		secondaire	4	Yes	0	0	0	0	0	0	0	0	0	0	0	0	0	0	0	0	0	0	Issue favorable	26 - 35	Salaries du public		1 - 5
60	HDB	GJ	34	premier trimestre	Simple		Marie	48		1	No	0	0	0	0	0	0	0	0	0	1	1	1	0	0	0	0	0	0	Issue defavorable	26 - 35		11	1 - 5
162	SCHIPHRA	OA	27	troisieme trimestre	Simple					2	No	1	0	0	0	0	0	0	0	0	0	0	0	0	0	0	0	0	0	Issue favorable	26 - 35			1 - 5
213	HOSCO	ON	30	first trimester	Multiple	Cadre moyen de l'etat		19	secondaire	3	No	1	0	0	0	0	0	0	1	0	0	1	0	0	0	0	0	0	0	Issue defavorable	26 - 35	Salaries du public	4	1 - 5
378	CMA PAUL VI	OJ	27	troisieme trimestre	Simple	Menagere	Marie		non scolarise	2	No	0	1	0	0	0	0	0	0	0	0	0	0	0	0	0	0	0	0	Issue favorable	26 - 35	Menagere		1 - 5
188	SCHIPHRA	BN	28	troisieme trimestre	Simple	Cadre moyen de l'etat	Marie	30	tertiaire	3	No	1	0	0	0	0	0	0	0	0	0	0	0	0	0	0	0	0	0	Issue favorable	26 - 35	Salaries du public	7	1 - 5
30	HNBC	SF	29	troisieme trimestre	Simple	Menagere	Marie	22		3	No	0	0	0	0	0	0	0	0	0	1	0	0	1	0	0	0	0	0	Issue defavorable	26 - 35	Menagere	5	1 - 5
167	SCHIPHRA	CN	33	premier trimestre	Simple	Menagere	Non marie	41		3	Yes	0	0	0	0	0	0	0	0	0	0	0	0	0	0	0	0	0	0	Issue favorable	26 - 35	Menagere	10	1 - 5
396	CMA PAUL VI	SY	26	deuxieme trimestre	Simple	Menagere	Marie	40	non scolarise	3	No	0	0	0	0	0	0	0	0	0	1	0	0	0	0	0	0	0	0	Issue favorable	26 - 35	Menagere	9	1 - 5
390	CMA PAUL VI	SA	27	troisieme trimestre	Simple	Menagere	Marie	20	non scolarise	2	No	1	0	0	0	0	0	0	0	0	0	0	0	0	0	0	0	0	0	Issue favorable	26 - 35	Menagere	4	1 - 5
33	HNBC	ZJ	30	troisieme trimestre	Simple	Cadre subalterne	Marie	52	tertiaire	9	No	0	0	1	0	1	0	0	0	0	0	0	0	0	0	0	0	0	0	Issue favorable	26 - 35	Salaries du public	12	6 - 10
35	HNBC	ZSS	32	troisieme trimestre	Simple	Eleve/Etudiante	Marie	25	tertiaire	2	No	1	0	0	0	1	0	0	1	0	0	0	0	0	0	0	0	1	0	Issue defavorable	26 - 35	Eleve/Etudiant	6	1 - 5
322	CHUYO	OA	29	deuxieme trimestre	Simple					2	No	1	0	0	0	0	0	0	0	0	0	0	0	0	0	0	0	0	0	Issue favorable	26 - 35			1 - 5
27	HNBC	BTM	34	troisieme trimestre	Simple	Cadre subalterne	Marie	52	tertiaire	4	No	0	0	0	0	0	1	0	1	0	0	0	0	0	0	0	0	1	0	Issue defavorable	26 - 35	Salaries du public	12	1 - 5
21	HNBC	NW	33	deuxieme trimestre	Simple	Cadre subalterne	Marie	30	primaire	6	No	0	0	0	0	0	0	0	0	0	1	0	0	0	0	0	0	0	0	Issue favorable	26 - 35	Salaries du public	7	6 - 10
140	SCHIPHRA	SR	32	premier trimestre	Simple	Menagere	Marie	41	non scolarise	1	Yes	0	0	0	0	0	0	0	0	0	0	0	0	0	0	0	0	0	0	Issue favorable	26 - 35	Menagere	10	1 - 5
34	HNBC	KA	30	troisieme trimestre	Simple	Cadre moyen de l'etat	Non marie	51	tertiaire	3	No	0	0	0	0	0	0	0	0	0	1	0	0	1	0	0	0	0	0	Issue defavorable	26 - 35	Salaries du public	11	1 - 5
366	CMA PAUL VI	OZ	35	premier trimestre	Simple			22		3	No	0	0	0	0	0	0	0	0	0	1	0	0	0	0	0	0	0	0	Issue favorable	26 - 35		5	1 - 5
421	CHUYO	OL	28	troisieme trimestre	Simple	Cadre superieur de l'etat	Marie			5	Yes	0	0	0	0	0	0	0	0	0	0	0	0	0	0	0	0	0	0	Issue favorable	26 - 35	Salaries du public		1 - 5
144	SCHIPHRA	DZ	30	troisieme trimestre	Simple	Menagere		17		8	Yes	0	0	0	0	0	0	0	0	0	0	0	0	0	0	0	0	0	0	Issue favorable	26 - 35	Menagere	4	6 - 10
7	HNBC	MTM	28	troisieme trimestre	Simple	Eleve/Etudiante	Marie	41	tertiaire	4	No	0	0	0	0	0	1	0	0	0	0	0	0	0	0	0	0	0	0	Issue favorable	26 - 35	Eleve/Etudiant	10	1 - 5
163	SCHIPHRA	TA	30	deuxieme trimestre	Simple		Marie			1	No	1	0	0	0	0	0	0	0	0	0	0	0	0	0	0	0	0	0	Issue favorable	26 - 35			1 - 5
319	CHUYO	KZ	32	troisieme trimestre	Simple		Marie			3	Yes	0	0	0	0	1	0	0	0	1	0	0	0	0	0	0	0	0	0	Issue favorable	26 - 35			1 - 5
177	SCHIPHRA	KS	28	premier trimestre	Simple	Menagere	Marie				Yes	0	0	0	0	0	0	0	0	0	0	0	0	0	0	0	0	0	0	Issue favorable	26 - 35	Menagere
339	CMA PAUL VI	YR	28	premier trimestre	Simple	Eleve/Etudiante	Marie	16	secondaire	2	No	1	0	0	0	0	0	0	0	0	0	0	0	0	0	0	0	0	0	Issue favorable	26 - 35	Eleve/Etudiant	3	1 - 5
340	CMA PAUL VI	SA	29	premier trimestre	Simple			16		2	No	0	0	0	0	0	0	0	0	0	1	0	0	0	0	0	0	0	0	Issue favorable	26 - 35		3	1 - 5
82	HDB	YE	26	troisieme trimestre	Simple	Cadre superieur de l'etat	Marie	21		5	No	1	0	0	0	0	0	0	0	0	0	0	0	1	0	0	0	0	0	Issue defavorable	26 - 35	Salaries du public	5	1 - 5
207	SCHIPHRA	CF	32	deuxieme trimestre	Simple	Cadre moyen de l'etat	Marie	19	secondaire	1	No	0	0	0	0	0	0	0	0	0	1	0	1	0	0	0	0	0	0	Issue defavorable	26 - 35	Salaries du public	4	1 - 5
345	CMA PAUL VI	IS	29	deuxieme trimestre	Simple	Menagere	Marie			6	No	0	0	0	0	0	0	0	0	0	1	0	0	0	0	0	0	0	0	Issue favorable	26 - 35	Menagere		6 - 10
115	SCHIPHRA	GA	27	deuxieme trimestre	Simple			10		1	No	1	0	0	0	0	0	0	0	0	0	0	0	0	0	0	0	0	0	Issue favorable	26 - 35		2	1 - 5
367	CMA PAUL VI	KA	35	deuxieme trimestre	Simple		Marie	38		2	No	1	0	0	0	0	0	0	0	0	0	0	0	0	0	0	0	0	0	Issue favorable	26 - 35		9	1 - 5
241	HOSCO	OO	29	deuxieme trimestre	Simple					7	No	0	0	0	0	0	0	0	0	0	1	0	0	0	0	0	0	0	0	Issue favorable	26 - 35			6 - 10
155	SCHIPHRA	ZA	30	troisieme trimestre	Simple	Menagere				1	No	1	0	0	0	0	0	0	0	0	0	0	0	0	0	0	0	0	0	Issue favorable	26 - 35	Menagere		1 - 5
125	SCHIPHRA	SC	34	deuxieme trimestre	Simple	Menagere	Marie	17		3	Yes	0	0	0	0	0	0	0	0	0	0	0	0	0	0	0	0	0	0	Issue favorable	26 - 35	Menagere	4	1 - 5
392	CMA PAUL VI	OK	29	premier trimestre	Simple	Commerçante	Marie	22		4	Yes	0	0	0	0	0	0	0	0	0	0	0	0	0	0	0	0	0	0	Issue favorable	26 - 35	Salaries du prive	5	1 - 5
10	HNBC	BOH	28	troisieme trimestre	Simple	Employe du prive	Marie		tertiaire	7	No	0	0	0	0	0	0	0	0	0	1	0	0	1	0	0	0	0	0	Issue defavorable	26 - 35	Salaries du prive		6 - 10
401	CMA PAUL VI	SR	28	deuxieme trimestre	Simple		Marie	22		3	No	0	0	0	0	0	0	0	0	0	1	0	0	0	0	0	0	0	0	Issue favorable	26 - 35		5	1 - 5
104	HDB	KR	30	premier trimestre	Simple		Marie			3	No	0	0	0	0	0	0	0	0	0	1	1	1	0	0	0	0	0	0	Issue defavorable	26 - 35			1 - 5
356	CMA PAUL VI	KH	34	deuxieme trimestre	Simple	Menagere	Marie			3	No	0	0	0	0	0	0	0	0	0	1	0	0	0	0	0	0	0	0	Issue favorable	26 - 35	Menagere		1 - 5
25	HNBC	BM	31	troisieme trimestre	Simple	Employe du prive	Non marie	41	primaire	5	No	0	0	0	0	0	1	0	0	1	0	0	0	0	0	0	1	1	0	Issue defavorable	26 - 35	Salaries du prive	10	1 - 5
360	CMA PAUL VI	ZN	32	premier trimestre	Simple		Marie	22		2	No	1	0	0	0	0	0	0	0	0	0	0	0	0	0	0	0	0	0	Issue favorable	26 - 35		5	1 - 5
233	HOSCO	TN	28	troisieme trimestre	Simple	Menagere	Marie	28		3	No	1	0	0	0	0	0	0	0	0	0	0	0	0	0	0	0	0	0	Issue favorable	26 - 35	Menagere	6	1 - 5
194	SCHIPHRA	CL	30	troisieme trimestre	Simple	Cadre moyen de l'etat	Marie	17	secondaire	1	No	0	0	0	0	0	0	0	0	0	1	0	0	1	0	0	0	0	0	Issue defavorable	26 - 35	Salaries du public	4	1 - 5
282	HOSCO	OV2	28	troisieme trimestre	Simple	Eleve/Etudiante	Marie	46	tertiaire	3	Yes	0	0	0	0	0	0	0	0	0	0	0	0	0	0	0	0	0	0	Issue favorable	26 - 35	Eleve/Etudiant	11	1 - 5
289	CHUYO	KA	26	deuxieme trimestre	Simple	Cadre moyen de l'etat	Marie		secondaire	6	Yes	0	0	0	0	0	0	0	0	0	0	0	0	0	0	0	0	0	0	Issue favorable	26 - 35	Salaries du public		6 - 10
257	HOSCO	AV	28	troisieme trimestre	Simple	Employe du prive	Marie	46		3	No	0	0	0	0	0	0	0	0	0	1	0	0	0	0	0	0	0	0	Issue favorable	26 - 35	Salaries du prive	11	1 - 5
37	HNBC	SOD	33	troisieme trimestre	Simple	Cadre moyen de l'etat	Non marie	30	tertiaire	2	No	0	0	0	0	0	1	0	0	0	0	0	0	0	0	0	0	0	0	Issue favorable	26 - 35	Salaries du public	7	1 - 5
351	CMA PAUL VI	SM	26	premier trimestre	Simple	Menagere	Marie	22		3	No	1	0	0	0	0	0	0	0	0	0	0	0	0	0	0	0	0	0	Issue favorable	26 - 35	Menagere	5	1 - 5
192	SCHIPHRA	DS	35	premier trimestre	Simple	Cadre superieur de l'etat	Marie	19	tertiaire	3	No	1	0	0	0	0	0	0	0	0	0	0	0	0	0	0	0	0	0	Issue favorable	26 - 35	Salaries du public	4	1 - 5
64	HDB	KJ	30	troisieme trimestre	Simple	Cadre superieur de l'etat	Marie			10	Yes	0	0	0	0	0	0	0	0	0	0	0	0	0	1	0	0	0	0	Issue defavorable	26 - 35	Salaries du public		6 - 10
26	HNBC	OA	34	troisieme trimestre	Simple	Menagere	Marie	14	secondaire	6	No	0	0	0	0	1	1	0	0	0	0	0	0	0	0	0	0	1	0	Issue defavorable	26 - 35	Menagere	3	6 - 10
264	HOSCO	TR	32	premier trimestre	Simple	Cadre subalterne	Marie	28	secondaire	3	No	1	0	0	0	0	0	0	0	0	0	0	0	0	0	0	0	0	0	Issue favorable	26 - 35	Salaries du public	6	1 - 5
325	CHUYO	NR	35	premier trimestre	Simple	Menagere		16		3	Yes	0	0	0	0	0	0	0	0	0	0	0	1	0	0	0	0	1	0	Issue defavorable	26 - 35	Menagere	3	1 - 5
119	SCHIPHRA	SA	27	troisieme trimestre	Simple	Eleve/Etudiante		48	tertiaire	2	No	0	0	0	0	0	0	0	0	0	1	0	0	0	0	0	0	0	0	Issue favorable	26 - 35	Eleve/Etudiant	11	1 - 5
75	HDB	KR	26	premier trimestre	Simple	Menagere	Marie	42		2	No	0	0	0	0	0	0	0	0	0	1	0	1	0	0	0	0	0	0	Issue defavorable	26 - 35	Menagere	10	1 - 5
123	SCHIPHRA	OT	31	troisieme trimestre	Simple	Menagere		17		1	No	1	0	0	0	0	0	0	0	0	0	0	0	0	0	0	0	0	0	Issue favorable	26 - 35	Menagere	4	1 - 5
153	SCHIPHRA	CA	34	premier trimestre	Simple	Cadre superieur de l'etat	Marie	39	tertiaire	2	No	1	0	0	0	0	0	0	0	0	0	0	0	0	0	0	0	0	0	Issue favorable	26 - 35	Salaries du public	9	1 - 5
332	CMA PAUL VI	KY	26	deuxieme trimestre	Simple	Eleve/Etudiante	Marie	40	tertiaire	1	No	0	0	0	0	0	0	0	0	0	0	0	1	0	0	0	0	0	0	Issue defavorable	26 - 35	Eleve/Etudiant	9	1 - 5
71	HDB	ZD	33	troisieme trimestre	Simple		Marie			3	No	1	0	0	0	0	0	0	0	0	0	0	0	0	0	0	0	0	0	Issue favorable	26 - 35			1 - 5
321	CHUYO	KM	32	deuxieme trimestre	Simple			26		4	No	1	0	0	0	0	0	0	0	0	0	0	0	0	0	0	0	0	0	Issue favorable	26 - 35		6	1 - 5
88	HDB	OS	29		Simple	Menagere	Marie	17		5	Yes	0	0	0	0	0	0	0	0	0	0	0	0	0	0	0	0	0	0	Issue favorable	26 - 35	Menagere	4	1 - 5
91	HDB	ZE	26	troisieme trimestre	Simple	Menagere	Marie	2		4	No	1	0	0	0	0	0	0	0	0	0	0	0	0	0	0	0	0	0	Issue favorable	26 - 35	Menagere	1	1 - 5
92	HDB	KR	27	premier trimestre	Simple	Menagere	Marie	41			Yes	0	0	0	0	0	0	0	0	0	0	0	0	0	0	0	0	0	0	Issue favorable	26 - 35	Menagere	10
362	CMA PAUL VI	KF	27	premier trimestre	Simple	Cadre moyen de l'etat	Marie	15	secondaire	4	No	0	0	0	0	0	0	0	0	0	1	0	0	0	0	0	0	0	0	Issue favorable	26 - 35	Salaries du public	3	1 - 5
97	HDB	ZS	30	premier trimestre	Simple		Marie	46		4	Yes	0	0	0	0	0	0	0	0	0	0	0	0	0	0	0	0	0	0	Issue favorable	26 - 35		11	1 - 5
386	CMA PAUL VI	NG	31	troisieme trimestre	Simple	Menagere	Marie	19		4	No	0	0	0	0	0	0	1	0	0	0	0	0	0	0	0	0	0	1	Issue defavorable	26 - 35	Menagere	4	1 - 5
365	CMA PAUL VI	OB	29	troisieme trimestre	Simple		Marie	15		2	No	1	0	0	0	0	0	0	0	0	0	0	0	0	0	0	0	0	0	Issue favorable	26 - 35		3	1 - 5
24	HNBC	KC	33	troisieme trimestre	Simple	Cadre subalterne	Marie		tertiaire	4	No	0	0	0	0	1	1	0	0	0	0	0	0	0	0	0	0	1	0	Issue defavorable	26 - 35	Salaries du public		1 - 5
273	HOSCO	SC	31	troisieme trimestre	Simple	Commerçante	Non marie	9	non scolarise	5	No	0	1	1	0	0	0	0	0	0	0	0	0	0	0	0	0	0	0	Issue favorable	26 - 35	Salaries du prive	2	1 - 5
331	CMA PAUL VI	YB	31	first trimester		Cadre moyen de l'etat		15	tertiaire	2	No	1	0	0	0	0	0	0	0	0	0	0	0	0	0	0	0	0	0	Issue favorable	26 - 35	Salaries du public	3	1 - 5
168	SCHIPHRA	KE	26	troisieme trimestre	Simple		Marie	39		5	Yes	0	0	0	0	0	0	0	0	0	0	0	0	0	0	0	0	0	0	Issue favorable	26 - 35		9	1 - 5
261	HOSCO	BE	34	deuxieme trimestre	Simple			14		1	No	1	0	0	0	0	0	0	0	0	0	0	0	0	0	0	0	0	0	Issue favorable	26 - 35		3	1 - 5
149	SCHIPHRA	BA	29	deuxieme trimestre	Simple			19		1	No	1	0	0	0	0	0	0	0	0	0	0	0	0	0	0	0	0	0	Issue favorable	26 - 35		4	1 - 5
133	SCHIPHRA	DA	28	premier trimestre	Simple			19		1	No	1	0	0	0	0	0	0	0	0	0	0	0	0	0	0	0	0	0	Issue favorable	26 - 35		4	1 - 5
111	SCHIPHRA	TD	29	deuxieme trimestre	Simple			23		2	No	1	0	0	0	0	0	0	0	0	0	0	0	0	0	0	0	0	0	Issue favorable	26 - 35		5	1 - 5
114	SCHIPHRA	OY	27	deuxieme trimestre	Simple	Employe du prive	Marie	19	tertiaire	2	No	0	0	0	0	0	0	0	0	0	1	0	0	0	0	0	0	0	0	Issue favorable	26 - 35	Salaries du prive	4	1 - 5
11	HNBC	KKW	31	troisieme trimestre	Simple	Cadre moyen de l'etat	Marie	29	tertiaire	9	No	0	0	0	0	0	0	0	0	0	1	0	0	1	0	0	0	0	0	Issue defavorable	26 - 35	Salaries du public	6	6 - 10
214	HOSCO	DA	35	deuxieme trimestre	Simple	Menagere	Marie	30		2	No	1	0	0	0	0	0	0	0	0	0	0	0	0	0	0	0	0	0	Issue favorable	26 - 35	Menagere	7	1 - 5
391	CMA PAUL VI	TS	26	premier trimestre	Simple	Menagere	Marie	40	non scolarise	3	No	0	0	0	0	0	0	0	0	0	1	0	1	0	0	0	0	0	0	Issue defavorable	26 - 35	Menagere	9	1 - 5
202	SCHIPHRA	NP	28	troisieme trimestre	Simple	Cadre superieur de l'etat	Non marie	41	secondaire	2	No	1	0	0	0	0	0	0	0	0	0	0	0	0	0	0	0	0	0	Issue favorable	26 - 35	Salaries du public	10	1 - 5
195	SCHIPHRA	MM	33	second trimester				11		12	No	0	0	0	0	0	0	0	0	0	1	0	0	0	0	0	0	0	0	Issue favorable	26 - 35		2	11 - 15
216	HOSCO	SR	27	troisieme trimestre	Simple			18		2	No	0	0	0	0	0	0	0	0	0	1	0	0	1	0	0	0	0	0	Issue defavorable	26 - 35		4	1 - 5
350	CMA PAUL VI	SS	27	premier trimestre	Simple			22		2	No	0	0	0	0	0	0	0	0	0	1	0	0	0	0	0	0	0	0	Issue favorable	26 - 35		5	1 - 5
127	SCHIPHRA	OM	33	troisieme trimestre	Simple	Cadre superieur de l'etat	Marie	20	tertiaire	3	Yes	0	0	0	0	0	0	0	0	0	0	0	0	0	1	0	0	0	0	Issue defavorable	26 - 35	Salaries du public	4	1 - 5
297	CHUYO	YS	27	troisieme trimestre	Simple	Menagere	Marie	19		4	Yes	0	0	0	0	0	0	0	0	0	0	0	0	0	0	0	0	0	0	Issue favorable	26 - 35	Menagere	4	1 - 5
223	HOSCO	OZ	34	troisieme trimestre	Simple	Menagere	Marie	42		3	No	0	0	0	0	0	0	0	0	0	1	0	1	0	0	0	0	0	0	Issue defavorable	26 - 35	Menagere	10	1 - 5
353	CMA PAUL VI	KB	32	deuxieme trimestre	Simple	Menagere	Marie			2	No	0	0	0	0	0	0	0	0	0	1	1	0	0	0	0	0	0	0	Issue defavorable	26 - 35	Menagere		1 - 5
132	SCHIPHRA	BJ	26	premier trimestre	Simple	Eleve/Etudiante	Marie	37	tertiaire	2	No	1	0	0	0	0	0	0	0	0	0	0	0	0	0	0	0	0	0	Issue favorable	26 - 35	Eleve/Etudiant	9	1 - 5
403	CHUYO	TM	28	troisieme trimestre	Simple	Menagere	Marie			4	Yes	0	1	0	0	0	0	0	0	0	0	0	0	0	0	0	0	0	0	Issue favorable	26 - 35	Menagere		1 - 5
255	HOSCO	SA	27	deuxieme trimestre	Simple	Cadre subalterne	Non marie	30		3	No	1	0	0	0	0	0	0	0	0	0	0	0	0	0	0	0	0	0	Issue favorable	26 - 35	Salaries du public	7	1 - 5
19	HNBC	KBS	31	third trimester	Multiple	Employe du prive	Marie	17	tertiaire	3	No	0	0	0	0	0	0	0	0	0	1	0	0	0	1	0	0	0	0	Issue defavorable	26 - 35	Salaries du prive	4	1 - 5
237	HOSCO	DA	27	troisieme trimestre	Simple	Menagere	Marie	24		3	No	1	0	0	0	0	0	0	0	0	0	0	0	0	0	0	0	0	0	Issue favorable	26 - 35	Menagere	5	1 - 5
139	SCHIPHRA	OS	29	premier trimestre	Simple	Cadre superieur de l'etat	Marie	17	secondaire	1	No	1	0	0	0	0	0	0	0	0	0	0	0	0	0	0	0	0	0	Issue favorable	26 - 35	Salaries du public	4	1 - 5
323	CHUYO	SB	26	troisieme trimestre	Simple	Menagere	Marie			1	No	1	0	0	0	0	0	0	0	0	0	0	0	0	0	0	0	0	0	Issue favorable	26 - 35	Menagere		1 - 5
250	HOSCO	NR	35	premier trimestre	Simple	Employe du prive	Marie	25		2	No	1	0	0	0	0	0	0	0	0	0	0	0	0	0	0	0	0	0	Issue favorable	26 - 35	Salaries du prive	6	1 - 5
143	SCHIPHRA	GJ	30	third trimester		Cadre superieur de l'etat		19		3	Yes	0	0	0	0	0	0	0	0	0	0	0	0	0	0	0	0	0	0	Issue favorable	26 - 35	Salaries du public	4	1 - 5
347	CMA PAUL VI	DA	29	deuxieme trimestre	Simple		Marie	19		3	No	1	0	0	0	0	0	0	0	0	0	0	0	0	0	0	0	0	0	Issue favorable	26 - 35		4	1 - 5
29	HNBC	KTL	27	troisieme trimestre	Simple	Eleve/Etudiante	Non marie	27	tertiaire	3	No	0	0	0	0	0	0	0	0	0	1	0	0	0	1	0	0	0	0	Issue defavorable	26 - 35	Eleve/Etudiant	6	1 - 5
399	CMA PAUL VI	OR	31	deuxieme trimestre	Simple	Menagere	Marie	15		4	No	0	0	0	0	0	0	0	0	0	1	0	0	0	0	0	0	0	0	Issue favorable	26 - 35	Menagere	3	1 - 5
311	CHUYO	SR	32	troisieme trimestre	Simple	Employe du prive	Marie	27		3	Yes	1	0	0	1	0	0	0	0	0	0	0	0	0	0	0	0	1	0	Issue defavorable	26 - 35	Salaries du prive	6	1 - 5
147	SCHIPHRA	YZ	26	premier trimestre	Simple	Menagere		18		2	Yes	1	0	0	0	0	0	0	0	0	0	0	0	0	0	0	0	0	0	Issue favorable	26 - 35	Menagere	4	1 - 5
377	CMA PAUL VI	ZM	29	premier trimestre	Simple		Marie	22		3	No	0	0	0	0	0	0	0	0	0	1	0	0	0	0	0	0	0	0	Issue favorable	26 - 35		5	1 - 5
248	HOSCO	SM	29	troisieme trimestre	Simple	Menagere	Marie	14		2	No	1	0	0	0	0	0	0	0	0	0	0	0	0	0	0	0	0	0	Issue favorable	26 - 35	Menagere	3	1 - 5
80	HDB	YM	32	troisieme trimestre	Simple	Menagere	Marie	30		3	No	1	0	0	0	0	0	0	0	0	0	0	0	0	0	0	0	0	0	Issue favorable	26 - 35	Menagere	7	1 - 5
244	HOSCO	ZA	29	premier trimestre	Simple	Menagere	Marie	30		6	No	0	0	0	0	0	0	0	0	0	1	0	0	0	0	0	0	0	0	Issue favorable	26 - 35	Menagere	7	6 - 10
242	HOSCO	BCI	26	premier trimestre	Simple	Cadre moyen de l'etat	Non marie	17		5	No	0	0	0	0	0	0	0	0	0	1	0	0	0	0	0	0	0	0	Issue favorable	26 - 35	Salaries du public	4	1 - 5
203	SCHIPHRA	SC	31					18			No	1	0	0	0	0	0	0	0	0	0	0	0	0	0	0	0	0	0	Issue favorable	26 - 35		4
45	HDB	SA	27		Simple	Menagere	Marie	51			No	0	0	1	0	0	0	0	0	0	0	0	1	0	0	0	0	0	0	Issue defavorable	26 - 35	Menagere	11
3	HNBC	SHT	31	troisieme trimestre	Simple	Cadre moyen de l'etat	Marie	30	tertiaire	6	No	0	0	0	0	0	1	0	0	0	0	0	0	0	0	0	0	1	0	Issue defavorable	26 - 35	Salaries du public	7	6 - 10
230	HOSCO	OR	30	deuxieme trimestre	Simple	Employe du prive		42		4	No	0	0	0	0	0	0	0	0	0	1	0	0	1	0	0	0	0	0	Issue defavorable	26 - 35	Salaries du prive	10	1 - 5
290	CHUYO	KF	29	troisieme trimestre	Simple	Menagere	Marie	42		9	Yes	1	0	0	0	0	0	0	0	0	0	0	0	0	0	0	0	0	0	Issue favorable	26 - 35	Menagere	10	6 - 10
196	SCHIPHRA	OR	28	second trimester			Non marie	15		3	No	1	0	0	0	0	0	0	0	0	0	0	0	0	0	0	0	0	0	Issue favorable	26 - 35		3	1 - 5
96	HDB	CR	29	deuxieme trimestre	Simple		Marie	45		4	Yes	0	0	0	0	0	0	0	0	0	0	0	0	0	0	0	0	0	0	Issue favorable	26 - 35		10	1 - 5
253	HOSCO	SK	29	premier trimestre	Simple	Menagere	Marie	24		2	No	1	0	0	0	0	0	0	0	0	0	0	0	0	0	0	0	0	0	Issue favorable	26 - 35	Menagere	5	1 - 5
265	HOSCO	YR	29	deuxieme trimestre	Simple	Eleve/Etudiante	Non marie	29	tertiaire	3	No	1	0	0	0	0	0	0	0	0	0	0	0	0	0	0	0	0	0	Issue favorable	26 - 35	Eleve/Etudiant	6	1 - 5
40	HNBC	ME	30	troisieme trimestre	Simple	Employe du prive	Non marie	9	secondaire	3	No	0	0	0	0	1	0	0	0	0	0	0	0	1	1	0	0	0	0	Issue defavorable	26 - 35	Salaries du prive	2	1 - 5
398	CMA PAUL VI	BR	26	troisieme trimestre	Simple	Menagere	Marie	22		2	No	0	0	0	0	0	0	0	0	0	1	0	0	0	0	0	0	0	0	Issue favorable	26 - 35	Menagere	5	1 - 5
329	CHUYO	TJ	30	troisieme trimestre	Simple	Menagere	Marie	30		3	No	1	0	0	0	0	0	0	0	0	0	0	0	0	0	0	0	1	0	Issue defavorable	26 - 35	Menagere	7	1 - 5
151	SCHIPHRA	TF	31	troisieme trimestre	Simple			19		3	No	1	0	0	0	0	0	0	0	0	0	0	0	0	0	0	0	0	0	Issue favorable	26 - 35		4	1 - 5
243	HOSCO	NA	29	premier trimestre	Simple	Eleve/Etudiante	Non marie	23	tertiaire	3	No	1	0	0	0	0	0	0	0	0	0	0	0	0	0	0	0	0	0	Issue favorable	26 - 35	Eleve/Etudiant	5	1 - 5
183	SCHIPHRA	TV	32	premier trimestre	Simple	Employe du prive	Non marie	17		1	No	0	0	0	0	0	0	0	0	0	1	1	1	0	0	0	0	0	0	Issue defavorable	26 - 35	Salaries du prive	4	1 - 5
59	HDB	KM	30	troisieme trimestre	Simple		Non marie	51		2	No	0	0	0	0	0	0	0	0	0	1	0	0	0	0	0	0	0	0	Issue favorable	26 - 35		11	1 - 5
211	SCHIPHRA	NA	32	troisieme trimestre	Simple					2	No	1	0	0	0	0	0	0	0	0	0	0	0	0	0	0	0	0	0	Issue favorable	26 - 35			1 - 5
20	HNBC	TTA	32	deuxieme trimestre	Simple	Cadre subalterne	Marie	31	secondaire	4	No	0	1	0	0	0	0	0	1	0	0	0	0	0	0	0	0	0	0	Issue favorable	26 - 35	Salaries du public	7	1 - 5
173	SCHIPHRA	TF	27		Simple	Cadre moyen de l'etat	Marie	16	secondaire	4	Yes	0	0	0	0	0	0	0	0	0	0	0	0	0	0	0	0	0	0	Issue favorable	26 - 35	Salaries du public	3	1 - 5
408	CHUYO	TH	30	troisieme trimestre	Simple	Menagere	Marie			7	Yes	1	0	0	0	0	0	0	0	0	0	0	0	0	1	0	0	0	0	Issue defavorable	26 - 35	Menagere		6 - 10
179	SCHIPHRA	YS	30	premier trimestre	Simple					2	Yes	0	0	0	0	0	0	0	0	0	0	0	0	0	0	0	0	0	0	Issue favorable	26 - 35			1 - 5
397	CMA PAUL VI	BS	27	deuxieme trimestre	Simple		Marie	37		3	No	1	0	0	0	0	0	0	0	0	0	0	0	0	0	0	0	0	0	Issue favorable	26 - 35		9	1 - 5
245	HOSCO	TY	27		Simple	Cadre subalterne	Non marie	24		3	No	0	0	0	0	0	0	0	0	0	1	0	0	0	0	0	0	0	0	Issue favorable	26 - 35	Salaries du public	5	1 - 5
220	HOSCO	SF	26	deuxieme trimestre	Simple	Commerçante	Marie	28		2	No	0	0	0	0	0	0	0	0	0	1	0	1	0	0	0	0	0	0	Issue defavorable	26 - 35	Salaries du prive	6	1 - 5
327	CHUYO	SG	32	troisieme trimestre	Simple	Commerçante	Marie	30		11	Yes	0	0	0	0	0	0	0	0	0	0	0	0	0	1	0	0	0	0	Issue defavorable	26 - 35	Salaries du prive	7	11 - 15
55	HDB	OR	35	premier trimestre	Simple	Commerçante	Marie			1	No	0	0	0	0	0	0	0	0	0	1	0	1	0	0	0	0	0	0	Issue defavorable	26 - 35	Salaries du prive		1 - 5
198	SCHIPHRA	TE	27	second trimester		Menagere		19		3	No	0	0	0	0	0	0	0	0	0	1	0	0	0	0	0	0	0	0	Issue favorable	26 - 35	Menagere	4	1 - 5
6	HNBC	TFM	33	deuxieme trimestre	Simple	Employe du prive	Marie	48	tertiaire	4	No	0	1	0	0	0	0	0	0	0	0	0	0	0	0	0	0	0	0	Issue favorable	26 - 35	Salaries du prive	11	1 - 5
156	SCHIPHRA	CA	32	troisieme trimestre	Simple	Commerçante	Marie	17		2	No	1	0	0	0	0	0	0	0	0	0	0	0	0	0	0	0	0	0	Issue favorable	26 - 35	Salaries du prive	4	1 - 5
260	HOSCO	AM	31	troisieme trimestre	Simple	Employe du prive	Non marie	42		4	No	0	0	0	0	0	0	0	0	0	1	0	0	1	0	0	0	0	0	Issue defavorable	26 - 35	Salaries du prive	10	1 - 5
15	HNBC	ZP	27	troisieme trimestre	Simple	Eleve/Etudiante	Non marie	54	tertiaire	3	No	1	0	0	0	0	0	0	0	0	0	0	0	0	0	0	0	0	0	Issue favorable	26 - 35	Eleve/Etudiant	12	1 - 5
258	HOSCO	DM	30	troisieme trimestre	Simple	Menagere	Marie	30		3	No	1	0	0	0	0	0	0	0	0	0	0	0	0	0	0	0	0	0	Issue favorable	26 - 35	Menagere	7	1 - 5
129	SCHIPHRA	OS	26	deuxieme trimestre	Simple	Eleve/Etudiante		19	tertiaire	2	Yes	0	0	0	0	0	0	0	0	0	0	0	0	0	0	0	0	0	0	Issue favorable	26 - 35	Eleve/Etudiant	4	1 - 5
201	SCHIPHRA	MB	30	deuxieme trimestre	Simple			25		1	No	0	0	0	0	0	0	0	0	0	1	0	0	0	0	0	0	0	0	Issue favorable	26 - 35		6	1 - 5
279	HOSCO	SC	27	deuxieme trimestre	Simple	Eleve/Etudiante	Marie	14	tertiaire	3	No	1	0	0	0	0	0	0	0	0	0	0	0	0	0	0	0	0	0	Issue favorable	26 - 35	Eleve/Etudiant	3	1 - 5
269	HOSCO	SI	30	troisieme trimestre	Simple	Employe du prive	Marie	43	tertiaire	3	No	0	0	0	0	0	0	0	0	0	1	0	0	1	0	0	0	0	0	Issue defavorable	26 - 35	Salaries du prive	10	1 - 5
252	HOSCO	DA	35	premier trimestre	Simple	Menagere	Marie	30		3	No	1	0	0	0	0	0	0	0	0	0	0	0	0	0	0	0	0	0	Issue favorable	26 - 35	Menagere	7	1 - 5
120	SCHIPHRA	OR	30	deuxieme trimestre	Simple		Non marie			3	No	1	0	0	0	0	0	0	0	0	0	0	0	0	0	0	0	0	0	Issue favorable	26 - 35			1 - 5
157	SCHIPHRA	KF	30	deuxieme trimestre	Simple			19		3	No	1	0	0	0	0	0	0	0	0	0	0	0	0	0	0	0	0	0	Issue favorable	26 - 35		4	1 - 5
287	CHUYO	SA	26	premier trimestre	Simple	Menagere	Marie	16		9	Yes	0	0	0	0	0	0	0	0	0	0	0	0	0	0	0	0	0	0	Issue favorable	26 - 35	Menagere	3	6 - 10
349	CMA PAUL VI	KM	28	troisieme trimestre	Simple			16		2	No	1	0	0	0	0	0	0	0	0	0	0	0	0	0	0	0	0	0	Issue favorable	26 - 35		3	1 - 5
23	HNBC	TNF	33	troisieme trimestre	Simple	Cadre moyen de l'etat	Marie	39	tertiaire	2	No	0	0	0	0	0	0	0	0	0	1	0	0	1	1	0	0	1	0	Issue defavorable	26 - 35	Salaries du public	9	1 - 5
5	HNBC	SSN	27	troisieme trimestre	Simple	Commerçante	Marie	26	tertiaire	5	No	0	0	0	0	0	0	0	1	0	0	0	0	0	0	0	0	0	0	Issue favorable	26 - 35	Salaries du prive	6	1 - 5
393	CMA PAUL VI	SA	26	premier trimestre	Simple			38		2	No	0	1	0	0	0	0	0	0	0	0	0	0	0	0	0	0	0	0	Issue favorable	26 - 35		9	1 - 5
1	HNBC	BSR	34	troisieme trimestre	Simple	Cadre moyen de l'etat	Marie		tertiaire	5	No	0	0	0	0	0	0	0	0	0	0	0	0	1	0	0	0	0	0	Issue defavorable	26 - 35	Salaries du public		1 - 5
320	CHUYO	SA	32	deuxieme trimestre	Simple	Menagere	Marie			1	No	1	0	0	0	0	0	0	0	0	0	0	0	0	0	0	0	0	0	Issue favorable	26 - 35	Menagere		1 - 5
389	CMA PAUL VI	TI	30	deuxieme trimestre	Simple	Menagere	Marie	37	non scolarise	4	No	1	0	0	0	0	0	0	0	0	0	0	0	0	0	0	0	0	0	Issue favorable	26 - 35	Menagere	9	1 - 5
130	SCHIPHRA	SA	26	troisieme trimestre	Simple			17		1	Yes	0	0	0	0	0	0	0	0	0	0	0	0	0	0	0	0	0	0	Issue favorable	26 - 35		4	1 - 5
231	HOSCO	OA	27	second trimester	Multiple					2	No	0	0	0	0	0	0	0	0	0	1	0	1	0	0	0	0	0	0	Issue defavorable	26 - 35			1 - 5
246	HOSCO	RM	28	troisieme trimestre	Simple	Cadre subalterne	Non marie	28		3	No	1	0	0	0	0	0	0	0	0	0	0	0	0	0	0	0	0	0	Issue favorable	26 - 35	Salaries du public	6	1 - 5
263	HOSCO	KD	26	troisieme trimestre	Simple	Cadre moyen de l'etat		27		2	No	0	0	0	0	0	0	0	0	0	1	0	0	1	0	0	0	0	0	Issue defavorable	26 - 35	Salaries du public	6	1 - 5
169	SCHIPHRA	TZ	28	troisieme trimestre	Simple	Eleve/Etudiante	Marie	19	tertiaire	1	Yes	0	0	0	0	0	0	0	0	0	0	0	0	0	0	0	0	0	0	Issue favorable	26 - 35	Eleve/Etudiant	4	1 - 5
38	HNBC	KCB	34	troisieme trimestre	Simple	Cadre moyen de l'etat	Non marie			2	No	0	0	1	0	0	0	0	0	0	0	0	0	0	0	0	0	0	0	Issue favorable	26 - 35	Salaries du public		1 - 5
32	HNBC	PSD	31	deuxieme trimestre	Simple	Cadre subalterne	Marie	30			No	1	0	0	0	0	0	0	0	0	0	0	0	0	0	0	0	1	0	Issue defavorable	26 - 35	Salaries du public	7
227	HOSCO	DA	30	deuxieme trimestre	Simple	Employe du prive				4	No	0	0	0	0	0	0	0	0	0	1	0	1	0	0	0	0	0	0	Issue defavorable	26 - 35	Salaries du prive		1 - 5
210	SCHIPHRA	SA	27	deuxieme trimestre	Simple					1	No	1	0	0	0	0	0	0	0	0	0	0	0	0	0	0	0	0	0	Issue favorable	26 - 35			1 - 5
371	CMA PAUL VI	RS	30	premier trimestre	Simple		Marie	22		2	No	0	0	0	0	0	0	0	0	0	1	0	0	0	0	0	0	0	0	Issue favorable	26 - 35		5	1 - 5
324	CHUYO	IA	33	troisieme trimestre	Simple	Menagere		38		3	No	1	0	0	0	0	0	0	0	0	0	0	0	0	0	0	0	0	0	Issue favorable	26 - 35	Menagere	9	1 - 5
197	SCHIPHRA	KA	32	third trimester						1	No	0	0	0	0	0	0	0	0	0	1	0	0	0	0	0	0	0	0	Issue favorable	26 - 35			1 - 5
292	CHUYO	SL	28	deuxieme trimestre	Simple	Cadre subalterne	Marie	53	tertiaire	7	Yes	0	0	0	0	0	0	0	0	0	0	0	0	0	0	0	0	0	0	Issue favorable	26 - 35	Salaries du public	12	6 - 10
146	SCHIPHRA	DH	35	troisieme trimestre	Simple	Menagere		18		3	Yes	0	0	0	0	0	0	0	0	0	0	0	0	0	0	0	0	0	0	Issue favorable	26 - 35	Menagere	4	1 - 5
275	HOSCO	KS	37			Menagere	Marie	28		3	No	1	0	0	0	0	0	0	0	0	0	1	0	0	0	0	0	0	0	Issue defavorable	36 - 49	Menagere	6	1 - 5
180	SCHIPHRA	KA	40	troisieme trimestre	Simple	Commerçante				11	Yes	0	0	0	0	0	1	0	0	0	0	0	1	0	0	0	1	0	0	Issue defavorable	36 - 49	Salaries du prive		11 - 15
2	HNBC	OGT	40	deuxieme trimestre	Simple	Cadre moyen de l'etat	Marie		tertiaire	2	No	1	0	0	0	0	0	0	0	0	0	0	0	0	0	0	0	0	0	Issue favorable	36 - 49	Salaries du public		1 - 5
406	CHUYO	OB	37	troisieme trimestre	Simple	Menagere	Marie			1	Yes	0	0	0	0	0	0	0	0	0	0	0	0	1	1	0	0	0	0	Issue defavorable	36 - 49	Menagere		1 - 5
314	CHUYO	IM	38	deuxieme trimestre	Simple	Commerçante	Marie	10		16	Yes	1	0	0	0	0	0	0	0	1	0	0	0	0	0	0	0	0	0	Issue favorable	36 - 49	Salaries du prive	2	16 - 22
395	CMA PAUL VI	ZH	41	premier trimestre	Simple	Menagere	Marie	16		2	No	0	0	0	0	0	0	0	0	0	1	0	1	0	0	0	1	0	0	Issue defavorable	36 - 49	Menagere	3	1 - 5
41	HNBC	KH	44	troisieme trimestre	Simple	Cadre subalterne	Marie	52	secondaire	3	Yes	0	0	0	0	0	0	0	0	0	0	0	0	0	1	0	0	1	0	Issue defavorable	36 - 49	Salaries du public	12	1 - 5
17	HNBC	DR	36	third trimester	Multiple	Commerçante	Marie		secondaire	6	No	0	0	0	0	0	0	0	0	0	1	0	0	1	0	0	0	1	0	Issue defavorable	36 - 49	Salaries du prive		6 - 10
161	SCHIPHRA	KK	36	troisieme trimestre	Simple	Cadre superieur de l'etat	Marie	28	tertiaire	1	No	1	0	0	0	0	0	0	0	0	0	0	0	0	0	0	0	0	0	Issue favorable	36 - 49	Salaries du public	6	1 - 5
352	CMA PAUL VI	KM	42	deuxieme trimestre	Simple		Marie	9		2	Yes	0	0	0	0	0	0	0	0	0	0	0	0	0	0	0	0	0	0	Issue favorable	36 - 49		2	1 - 5
14	HNBC	ZIP	37	troisieme trimestre	Simple	Cadre subalterne	Marie	20	tertiaire	8	No	0	0	0	0	0	1	0	0	0	0	0	0	0	0	0	0	1	0	Issue defavorable	36 - 49	Salaries du public	4	6 - 10
234	HOSCO	ZG	38	premier trimestre	Simple	Cadre subalterne	Marie	17	secondaire	2	No	1	0	0	0	0	0	0	0	0	0	0	0	0	0	0	0	0	0	Issue favorable	36 - 49	Salaries du public	4	1 - 5
348	CMA PAUL VI	PA	40	deuxieme trimestre	Simple	Menagere	Marie	38		2	No	1	0	0	0	0	0	0	0	0	0	0	0	0	0	0	0	0	0	Issue favorable	36 - 49	Menagere	9	1 - 5
174	SCHIPHRA	SB	42	troisieme trimestre	Simple	Menagere	Marie	38		1	Yes	0	0	0	0	0	0	0	0	0	0	0	0	0	0	0	0	0	0	Issue favorable	36 - 49	Menagere	9	1 - 5
254	HOSCO	LA	40	premier trimestre	Simple	Cadre moyen de l'etat	Marie	25		1	No	1	0	0	0	0	0	0	0	0	0	0	0	0	0	0	0	0	0	Issue favorable	36 - 49	Salaries du public	6	1 - 5
53	HDB	SR	40	troisieme trimestre	Simple		Marie	42		6	No	0	0	0	0	0	0	0	0	0	1	0	0	0	0	0	0	0	0	Issue favorable	36 - 49		10	6 - 10
165	SCHIPHRA	NP	37	troisieme trimestre	Simple	Commerçante	Non marie	19		2	Yes	1	0	0	0	0	0	0	0	0	0	0	0	0	0	0	0	0	0	Issue favorable	36 - 49	Salaries du prive	4	1 - 5
307	CHUYO	OE	37	troisieme trimestre	Simple	Employe du prive	Marie	40	secondaire	4	Yes	0	0	0	0	0	0	0	0	0	0	0	0	0	0	0	0	0	0	Issue favorable	36 - 49	Salaries du prive	9	1 - 5
411	CHUYO	OA	39	deuxieme trimestre	Simple		Marie			14	Yes	0	0	0	0	0	0	0	0	0	0	1	0	0	0	0	0	0	0	Issue defavorable	36 - 49			11 - 15
316	CHUYO	OA	39	deuxieme trimestre	Simple	Cadre moyen de l'etat	Marie	17	secondaire	1	No	0	0	0	0	0	0	0	0	0	1	1	0	0	0	0	0	0	0	Issue defavorable	36 - 49	Salaries du public	4	1 - 5
9	HNBC	ONV	37	deuxieme trimestre	Simple	Employe du prive	Marie	30	secondaire	4	No	0	0	0	0	0	0	0	0	0	1	0	1	0	0	0	1	0	0	Issue defavorable	36 - 49	Salaries du prive	7	1 - 5
333	CMA PAUL VI	OM	36	second trimester				40		2	No	1	0	0	0	0	0	0	0	0	0	0	0	0	0	0	0	0	0	Issue favorable	36 - 49		9	1 - 5
278	HOSCO	KG	39	premier trimestre	Simple	Menagere	Marie	30	non scolarise	3	No	0	0	0	0	1	0	0	0	0	0	0	0	0	0	0	0	0	0	Issue favorable	36 - 49	Menagere	7	1 - 5
105	HDB	OF	37	deuxieme trimestre	Simple	Cadre superieur de l'etat	Marie	55	tertiaire	3	No	0	0	0	0	0	0	0	0	0	1	0	1	0	0	0	0	0	0	Issue defavorable	36 - 49	Salaries du public	12	1 - 5
86	HDB	ZM	40	premier trimestre	Simple		Marie	51		7	No	1	0	0	0	0	0	0	0	0	0	0	0	0	0	0	0	0	0	Issue favorable	36 - 49		11	6 - 10
219	HOSCO	YC	37	premier trimestre	Simple		Marie	42		1	No	0	0	0	0	0	0	0	0	0	1	0	0	0	0	0	1	0	0	Issue defavorable	36 - 49		10	1 - 5
16	HNBC	KA	36	troisieme trimestre	Simple	Cadre subalterne	Non marie	22	secondaire	7	No	0	0	0	0	0	1	0	0	0	0	0	0	0	0	0	0	1	0	Issue defavorable	36 - 49	Salaries du public	5	6 - 10
57	HDB	SK	48	deuxieme trimestre	Simple		Non marie	48		2	No	1	0	0	0	0	0	0	0	0	0	0	0	0	0	0	0	0	0	Issue favorable	36 - 49		11	1 - 5
357	CMA PAUL VI	PC	36	premier trimestre	Simple	Menagere	Marie	22		3	No	0	0	0	0	0	0	0	0	0	1	0	0	0	0	0	0	0	0	Issue favorable	36 - 49	Menagere	5	1 - 5
206	SCHIPHRA	SB	39	troisieme trimestre	Simple	Cadre moyen de l'etat	Marie	49	secondaire	1	No	0	0	0	0	0	0	0	0	0	1	0	0	0	0	0	0	0	0	Issue favorable	36 - 49	Salaries du public	11	1 - 5
103	HDB	KM	38	deuxieme trimestre	Simple		Marie	25			No	0	0	0	0	0	0	0	0	0	1	1	0	0	0	0	0	0	0	Issue defavorable	36 - 49		6
56	HDB	TL	49	deuxieme trimestre	Simple		Marie	49		6	No	0	0	0	0	0	0	0	0	0	1	0	0	0	0	0	0	0	0	Issue favorable	36 - 49		11	6 - 10
12	HNBC	ZTE	36	third trimester	Multiple	Employe du prive	Marie	41	tertiaire	3	No	0	0	0	0	0	0	0	0	0	1	0	0	1	1	0	0	0	0	Issue defavorable	36 - 49	Salaries du prive	10	1 - 5
31	HNBC	IP	37	troisieme trimestre	Simple	Cadre subalterne	Marie	20	tertiaire	7	No	0	0	0	0	1	1	0	0	0	0	0	0	0	0	0	0	1	0	Issue defavorable	36 - 49	Salaries du public	4	6 - 10
22	HNBC	NKS	41	premier trimestre	Simple	Employe du prive	Marie	6	primaire	2	No	0	0	0	0	0	0	0	0	0	1	0	1	0	0	0	1	0	0	Issue defavorable	36 - 49	Salaries du prive	1	1 - 5
204	SCHIPHRA	GA	38	deuxieme trimestre	Simple	Cadre moyen de l'etat	Marie	17	secondaire	2	No	0	0	0	0	0	0	0	0	0	1	0	0	0	0	0	0	0	0	Issue favorable	36 - 49	Salaries du public	4	1 - 5
394	CMA PAUL VI	OC	39	deuxieme trimestre	Simple	Menagere	Marie	38	non scolarise	3	No	1	0	0	0	0	0	0	0	0	0	0	0	0	0	0	0	0	0	Issue favorable	36 - 49	Menagere	9	1 - 5
138	SCHIPHRA	NA	36	premier trimestre	Simple					2	No	1	0	0	0	0	0	0	0	0	0	0	0	0	0	0	0	0	0	Issue favorable	36 - 49			1 - 5
44	HNBC	ZTF	37	troisieme trimestre	Simple	Employe du prive	Marie	16	secondaire	3	Yes	1	0	0	0	0	0	0	0	0	0	0	0	0	0	0	0	0	0	Issue favorable	36 - 49	Salaries du prive	3	1 - 5
313	CHUYO	OA	39	deuxieme trimestre	Simple		Marie	17		4	Yes	0	0	0	0	0	0	0	0	0	0	1	0	0	0	0	0	0	0	Issue defavorable	36 - 49		4	1 - 5
65	HDB	SR	41	third trimester	Multiple		Non marie			3	No	0	0	0	0	0	0	0	0	0	1	0	0	0	0	0	0	0	0	Issue favorable	36 - 49			1 - 5
4	HNBC	GNA	39	deuxieme trimestre	Simple	Cadre subalterne	Marie	30	secondaire	3	No	0	0	0	0	0	0	0	0	0	0	1	0	0	0	0	0	0	0	Issue defavorable	36 - 49	Salaries du public	7	1 - 5
364	CMA PAUL VI	KR		premier trimestre	Simple	Menagere	Marie	38		4	No	0	0	0	0	0	0	0	0	0	1	0	0	0	0	0	0	0	0	Issue favorable		Menagere	9	1 - 5
355	CMA PAUL VI	KO		second trimester				16		3	No	1	0	0	0	0	0	0	0	0	0	0	0	0	0	0	0	0	0	Issue favorable			3	1 - 5
229	HOSCO	SE		deuxieme trimestre	Simple			28		2	No	1	0	0	0	0	0	0	0	0	0	0	0	0	0	0	0	0	0	Issue favorable			6	1 - 5

## Sheet: Variables dictionary
Variables dictionary
Variables	Labels
id	identifation number
centre	Health Facilitie
ip	Patient initial
age	age of patient
agegro	Gestational age
typegro	Type of pregnancy
profes	Profession
marital	Marital status
sect	Sector of habitation
scolar	Educational level
hospi	Duration of hospitalization
dengue	Dengue fever
malaria	Malaria
infur	Urinary tract infection
vih	HIV infection
infgen	Genital infection
hta	High blood pressure
preclam	Pre-eclampsia
eclam	Eclampsia
drepa	Sickle cell disease
diabete	Diabetes
syndinf	Infectious disease syndrome
menavort	Threatened abortion
avort	Spontaneous abortion
map	Premature delivery threat
accoupre	Premature delivery
accouhem	Delivery hemorrhage
mfiu	Fetal death in utero
cesar	Caesarean section
dcd	Maternal death
issue3	Adverse pregnancy outcome
agegp	Recode of age (Age group)
profesgp	Recode of Profession (profession group)
arrdt	Recode of sector of habitation (Borough)
hospigp	Recode of duration of hospitalization
